# Supplementary material for: Evidence that polyploidy in esophageal adenocarcinoma originates from mitotic slippage caused by defective chromosome attachments
Source: Cell Death Differ. 2021 Mar 1;28(7):2179–93. doi: 10.1038/s41418-021-00745-8 (PMC8257792; doi:10.1038/s41418-021-00745-8)
Supplement: Supplementary file 6 — Supplementary Table S2 [file 41418_2021_745_MOESM6_ESM.xlsx]

## Sheet: 2way ANOVA of Fig.1B
Two-way ANOVA	Ordinary
Alpha	0.05
Source of Variation	% of total variation	P value	P value summary	Significant?
Interaction	14.75	<0.0001	****	Yes
Row Factor	1.845e-18	>0.9999	ns	No
Column Factor	44.83	<0.0001	****	Yes
ANOVA table	SS (Type III)	DF	MS	F (DFn, DFd)	P value
Interaction	18830	18	1046	F (18, 308) = 6.721	P<0.0001
Row Factor	2.355e-15	6	3.925e-16	F (6, 308) = 2.522e-018	P>0.9999
Column Factor	57230	3	19077	F (3, 308) = 122.6	P<0.0001
Residual	47939	308	155.6
Data summary
Number of columns (Column Factor)	4
Number of rows (Row Factor)	7
Number of values	336

## Sheet: Multiple Comparisons
Tukey's multiple comparisons test	Predicted (LS) mean diff.	95.00% CI of diff.	Below threshold?	Summary	Adjusted P Value
Prophase
RPE-1 vs. CPA	-17.69	-31.49 to -3.892	Yes	**	0.0032
RPE-1 vs. CPD	-18.12	-35.73 to -0.5120	Yes	*	0.0391
RPE-1 vs. FLO	4.408	-9.553 to 18.37	No	ns	0.9663
RPE-1 vs. JH	8.278	-6.545 to 23.10	No	ns	0.6449
RPE-1 vs. OE19	-5.411	-20.87 to 10.04	No	ns	0.9445
RPE-1 vs. OE33	-17.75	-36.26 to 0.7649	No	ns	0.07
CPA vs. CPD	-0.4311	-16.92 to 16.06	No	ns	>0.9999
CPA vs. FLO	22.1	9.576 to 34.62	Yes	****	<0.0001
CPA vs. JH	25.97	12.49 to 39.45	Yes	****	<0.0001
CPA vs. OE19	12.28	-1.891 to 26.45	No	ns	0.1383
CPA vs. OE33	-0.05792	-17.51 to 17.40	No	ns	>0.9999
CPD vs. FLO	22.53	5.901 to 39.16	Yes	**	0.0014
CPD vs. JH	26.4	9.041 to 43.76	Yes	***	0.0002
CPD vs. OE19	12.71	-5.192 to 30.61	No	ns	0.351
CPD vs. OE33	0.3732	-20.23 to 20.97	No	ns	>0.9999
FLO vs. JH	3.87	-9.772 to 17.51	No	ns	0.9803
FLO vs. OE19	-9.819	-24.15 to 4.509	No	ns	0.3954
FLO vs. OE33	-22.16	-39.74 to -4.574	Yes	**	0.0041
JH vs. OE19	-13.69	-28.86 to 1.480	No	ns	0.1073
JH vs. OE33	-26.03	-44.30 to -7.752	Yes	***	0.0006
OE19 vs. OE33	-12.34	-31.13 to 6.455	No	ns	0.4499
Metaphase
RPE-1 vs. CPA	-0.4435	-14.24 to 13.36	No	ns	>0.9999
RPE-1 vs. CPD	-1.805	-19.42 to 15.80	No	ns	>0.9999
RPE-1 vs. FLO	-10.51	-24.47 to 3.450	No	ns	0.2802
RPE-1 vs. JH	-24.78	-39.60 to -9.959	Yes	****	<0.0001
RPE-1 vs. OE19	-4.157	-19.61 to 11.30	No	ns	0.985
RPE-1 vs. OE33	-7.172	-25.69 to 11.34	No	ns	0.9119
CPA vs. CPD	-1.362	-17.86 to 15.13	No	ns	>0.9999
CPA vs. FLO	-10.07	-22.59 to 2.456	No	ns	0.208
CPA vs. JH	-24.34	-37.82 to -10.86	Yes	****	<0.0001
CPA vs. OE19	-3.713	-17.88 to 10.46	No	ns	0.9869
CPA vs. OE33	-6.729	-24.18 to 10.73	No	ns	0.9138
CPD vs. FLO	-8.705	-25.33 to 7.923	No	ns	0.7118
CPD vs. JH	-22.98	-40.34 to -5.618	Yes	**	0.002
CPD vs. OE19	-2.352	-20.25 to 15.55	No	ns	0.9997
CPD vs. OE33	-5.367	-25.97 to 15.23	No	ns	0.9873
FLO vs. JH	-14.27	-27.91 to -0.6291	Yes	*	0.0337
FLO vs. OE19	6.354	-7.974 to 20.68	No	ns	0.8441
FLO vs. OE33	3.338	-14.24 to 20.92	No	ns	0.9977
JH vs. OE19	20.63	5.456 to 35.79	Yes	**	0.0013
JH vs. OE33	17.61	-0.6652 to 35.88	No	ns	0.0673
OE19 vs. OE33	-3.016	-21.81 to 15.78	No	ns	0.9991
Anaphase
RPE-1 vs. CPA	3.94	-9.859 to 17.74	No	ns	0.9796
RPE-1 vs. CPD	1.521	-16.09 to 19.13	No	ns	>0.9999
RPE-1 vs. FLO	-1.285	-15.25 to 12.68	No	ns	>0.9999
RPE-1 vs. JH	1.878	-12.95 to 16.70	No	ns	0.9998
RPE-1 vs. OE19	-0.7097	-16.17 to 14.75	No	ns	>0.9999
RPE-1 vs. OE33	1.06	-17.45 to 19.57	No	ns	>0.9999
CPA vs. CPD	-2.419	-18.91 to 14.07	No	ns	0.9995
CPA vs. FLO	-5.225	-17.75 to 7.298	No	ns	0.8786
CPA vs. JH	-2.062	-15.54 to 11.42	No	ns	0.9993
CPA vs. OE19	-4.65	-18.82 to 9.521	No	ns	0.9593
CPA vs. OE33	-2.879	-20.33 to 14.58	No	ns	0.999
CPD vs. FLO	-2.806	-19.43 to 13.82	No	ns	0.9988
CPD vs. JH	0.357	-17.00 to 17.72	No	ns	>0.9999
CPD vs. OE19	-2.231	-20.13 to 15.67	No	ns	0.9998
CPD vs. OE33	-0.4603	-21.06 to 20.14	No	ns	>0.9999
FLO vs. JH	3.163	-10.48 to 16.81	No	ns	0.9932
FLO vs. OE19	0.5755	-13.75 to 14.90	No	ns	>0.9999
FLO vs. OE33	2.346	-15.24 to 19.93	No	ns	0.9997
JH vs. OE19	-2.588	-17.76 to 12.58	No	ns	0.9988
JH vs. OE33	-0.8173	-19.09 to 17.46	No	ns	>0.9999
OE19 vs. OE33	1.77	-17.02 to 20.56	No	ns	>0.9999
Telophase
RPE-1 vs. CPA	14.19	0.3952 to 27.99	Yes	*	0.0392
RPE-1 vs. CPD	18.41	0.7964 to 36.02	Yes	*	0.0339
RPE-1 vs. FLO	7.388	-6.572 to 21.35	No	ns	0.7012
RPE-1 vs. JH	14.63	-0.1965 to 29.45	No	ns	0.0558
RPE-1 vs. OE19	10.28	-5.178 to 25.73	No	ns	0.4336
RPE-1 vs. OE33	23.86	5.347 to 42.37	Yes	**	0.003
CPA vs. CPD	4.212	-12.28 to 20.71	No	ns	0.9886
CPA vs. FLO	-6.806	-19.33 to 5.716	No	ns	0.674
CPA vs. JH	0.4318	-13.05 to 13.91	No	ns	>0.9999
CPA vs. OE19	-3.917	-18.09 to 10.25	No	ns	0.9828
CPA vs. OE33	9.666	-7.789 to 27.12	No	ns	0.6541
CPD vs. FLO	-11.02	-27.65 to 5.610	No	ns	0.4382
CPD vs. JH	-3.78	-21.14 to 13.58	No	ns	0.9952
CPD vs. OE19	-8.128	-26.03 to 9.774	No	ns	0.8288
CPD vs. OE33	5.454	-15.15 to 26.05	No	ns	0.9862
FLO vs. JH	7.238	-6.404 to 20.88	No	ns	0.6986
FLO vs. OE19	2.89	-11.44 to 17.22	No	ns	0.9968
FLO vs. OE33	16.47	-1.110 to 34.06	No	ns	0.0829
JH vs. OE19	-4.348	-19.52 to 10.82	No	ns	0.9792
JH vs. OE33	9.234	-9.040 to 27.51	No	ns	0.7449
OE19 vs. OE33	13.58	-5.209 to 32.37	No	ns	0.329
Test details	Predicted (LS) mean 1	Predicted (LS) mean 2	Predicted (LS) mean diff.	SE of diff.	N1	N2	q	DF
Prophase
RPE-1 vs. CPA	37.87	55.56	-17.69	4.649	12	18	5.381	308
RPE-1 vs. CPD	37.87	55.99	-18.12	5.933	12	7	4.319	308
RPE-1 vs. FLO	37.87	33.46	4.408	4.704	12	17	1.325	308
RPE-1 vs. JH	37.87	29.59	8.278	4.994	12	13	2.344	308
RPE-1 vs. OE19	37.87	43.28	-5.411	5.208	12	11	1.47	308
RPE-1 vs. OE33	37.87	55.62	-17.75	6.238	12	6	4.024	308
CPA vs. CPD	55.56	55.99	-0.4311	5.557	18	7	0.1097	308
CPA vs. FLO	55.56	33.46	22.1	4.219	18	17	7.407	308
CPA vs. JH	55.56	29.59	25.97	4.541	18	13	8.088	308
CPA vs. OE19	55.56	43.28	12.28	4.775	18	11	3.637	308
CPA vs. OE33	55.56	55.62	-0.05792	5.881	18	6	0.01393	308
CPD vs. FLO	55.99	33.46	22.53	5.603	7	17	5.687	308
CPD vs. JH	55.99	29.59	26.4	5.849	7	13	6.383	308
CPD vs. OE19	55.99	43.28	12.71	6.032	7	11	2.98	308
CPD vs. OE33	55.99	55.62	0.3732	6.941	7	6	0.07604	308
FLO vs. JH	33.46	29.59	3.87	4.597	17	13	1.191	308
FLO vs. OE19	33.46	43.28	-9.819	4.828	17	11	2.876	308
FLO vs. OE33	33.46	55.62	-22.16	5.924	17	6	5.289	308
JH vs. OE19	29.59	43.28	-13.69	5.111	13	11	3.788	308
JH vs. OE33	29.59	55.62	-26.03	6.157	13	6	5.978	308
OE19 vs. OE33	43.28	55.62	-12.34	6.332	11	6	2.756	308
Metaphase
RPE-1 vs. CPA	22.89	23.33	-0.4435	4.649	12	18	0.1349	308
RPE-1 vs. CPD	22.89	24.69	-1.805	5.933	12	7	0.4303	308
RPE-1 vs. FLO	22.89	33.4	-10.51	4.704	12	17	3.16	308
RPE-1 vs. JH	22.89	47.67	-24.78	4.994	12	13	7.017	308
RPE-1 vs. OE19	22.89	27.04	-4.157	5.208	12	11	1.129	308
RPE-1 vs. OE33	22.89	30.06	-7.172	6.238	12	6	1.626	308
CPA vs. CPD	23.33	24.69	-1.362	5.557	18	7	0.3465	308
CPA vs. FLO	23.33	33.4	-10.07	4.219	18	17	3.374	308
CPA vs. JH	23.33	47.67	-24.34	4.541	18	13	7.58	308
CPA vs. OE19	23.33	27.04	-3.713	4.775	18	11	1.1	308
CPA vs. OE33	23.33	30.06	-6.729	5.881	18	6	1.618	308
CPD vs. FLO	24.69	33.4	-8.705	5.603	7	17	2.197	308
CPD vs. JH	24.69	47.67	-22.98	5.849	7	13	5.556	308
CPD vs. OE19	24.69	27.04	-2.352	6.032	7	11	0.5513	308
CPD vs. OE33	24.69	30.06	-5.367	6.941	7	6	1.094	308
FLO vs. JH	33.4	47.67	-14.27	4.597	17	13	4.391	308
FLO vs. OE19	33.4	27.04	6.354	4.828	17	11	1.861	308
FLO vs. OE33	33.4	30.06	3.338	5.924	17	6	0.7969	308
JH vs. OE19	47.67	27.04	20.63	5.111	13	11	5.707	308
JH vs. OE33	47.67	30.06	17.61	6.157	13	6	4.045	308
OE19 vs. OE33	27.04	30.06	-3.016	6.332	11	6	0.6735	308
Anaphase
RPE-1 vs. CPA	7.079	3.139	3.94	4.649	12	18	1.198	308
RPE-1 vs. CPD	7.079	5.558	1.521	5.933	12	7	0.3625	308
RPE-1 vs. FLO	7.079	8.364	-1.285	4.704	12	17	0.3864	308
RPE-1 vs. JH	7.079	5.201	1.878	4.994	12	13	0.5317	308
RPE-1 vs. OE19	7.079	7.789	-0.7097	5.208	12	11	0.1927	308
RPE-1 vs. OE33	7.079	6.018	1.06	6.238	12	6	0.2404	308
CPA vs. CPD	3.139	5.558	-2.419	5.557	18	7	0.6156	308
CPA vs. FLO	3.139	8.364	-5.225	4.219	18	17	1.751	308
CPA vs. JH	3.139	5.201	-2.062	4.541	18	13	0.6422	308
CPA vs. OE19	3.139	7.789	-4.65	4.775	18	11	1.377	308
CPA vs. OE33	3.139	6.018	-2.879	5.881	18	6	0.6924	308
CPD vs. FLO	5.558	8.364	-2.806	5.603	7	17	0.7083	308
CPD vs. JH	5.558	5.201	0.357	5.849	7	13	0.08633	308
CPD vs. OE19	5.558	7.789	-2.231	6.032	7	11	0.523	308
CPD vs. OE33	5.558	6.018	-0.4603	6.941	7	6	0.09379	308
FLO vs. JH	8.364	5.201	3.163	4.597	17	13	0.9732	308
FLO vs. OE19	8.364	7.789	0.5755	4.828	17	11	0.1686	308
FLO vs. OE33	8.364	6.018	2.346	5.924	17	6	0.56	308
JH vs. OE19	5.201	7.789	-2.588	5.111	13	11	0.716	308
JH vs. OE33	5.201	6.018	-0.8173	6.157	13	6	0.1877	308
OE19 vs. OE33	7.789	6.018	1.77	6.332	11	6	0.3954	308
Telophase
RPE-1 vs. CPA	32.17	17.97	14.19	4.649	12	18	4.318	308
RPE-1 vs. CPD	32.17	13.76	18.41	5.933	12	7	4.387	308
RPE-1 vs. FLO	32.17	24.78	7.388	4.704	12	17	2.221	308
RPE-1 vs. JH	32.17	17.54	14.63	4.994	12	13	4.142	308
RPE-1 vs. OE19	32.17	21.89	10.28	5.208	12	11	2.791	308
RPE-1 vs. OE33	32.17	8.305	23.86	6.238	12	6	5.41	308
CPA vs. CPD	17.97	13.76	4.212	5.557	18	7	1.072	308
CPA vs. FLO	17.97	24.78	-6.806	4.219	18	17	2.281	308
CPA vs. JH	17.97	17.54	0.4318	4.541	18	13	0.1345	308
CPA vs. OE19	17.97	21.89	-3.917	4.775	18	11	1.16	308
CPA vs. OE33	17.97	8.305	9.666	5.881	18	6	2.324	308
CPD vs. FLO	13.76	24.78	-11.02	5.603	7	17	2.781	308
CPD vs. JH	13.76	17.54	-3.78	5.849	7	13	0.914	308
CPD vs. OE19	13.76	21.89	-8.128	6.032	7	11	1.906	308
CPD vs. OE33	13.76	8.305	5.454	6.941	7	6	1.111	308
FLO vs. JH	24.78	17.54	7.238	4.597	17	13	2.227	308
FLO vs. OE19	24.78	21.89	2.89	4.828	17	11	0.8465	308
FLO vs. OE33	24.78	8.305	16.47	5.924	17	6	3.932	308
JH vs. OE19	17.54	21.89	-4.348	5.111	13	11	1.203	308
JH vs. OE33	17.54	8.305	9.234	6.157	13	6	2.121	308
OE19 vs. OE33	21.89	8.305	13.58	6.332	11	6	3.034	308
