# Supplementary material for: Evidence that polyploidy in esophageal adenocarcinoma originates from mitotic slippage caused by defective chromosome attachments
Source: Cell Death Differ. 2021 Mar 1;28(7):2179–93. doi: 10.1038/s41418-021-00745-8 (PMC8257792; doi:10.1038/s41418-021-00745-8)
Supplement: Supplementary file 7 — Supplementary Table S3 [file 41418_2021_745_MOESM7_ESM.xlsx]

## Sheet: 2way ANOVA of Fig. 1E
Two-way ANOVA	Ordinary
Alpha	0.05
Source of Variation	% of total variation	P value	P value summary	Significant?
Interaction	18.65	<0.0001	****	Yes
Row Factor	20.14	<0.0001	****	Yes
Column Factor	6.559	<0.0001	****	Yes
ANOVA table	SS (Type III)	DF	MS	F (DFn, DFd)	P value
Interaction	423.3	12	35.28	F (12, 231) = 7.056	P<0.0001
Row Factor	457.2	6	76.21	F (6, 231) = 15.24	P<0.0001
Column Factor	148.9	2	74.44	F (2, 231) = 14.89	P<0.0001
Residual	1155	231	5
Data summary
Number of columns (Column Factor)	3
Number of rows (Row Factor)	7
Number of values	252

## Sheet: Multiple Comparisons
Tukey's multiple comparisons test	Predicted (LS) mean diff.	95.00% CI of diff.	Below threshold?	Summary	Adjusted P Value
Scattered
RPE-1 vs. CPA	0	-2.479 to 2.479	No	ns	>0.9999
RPE-1 vs. CPD	-2.198	-5.361 to 0.9654	No	ns	0.3761
RPE-1 vs. FLO	-5.985	-8.493 to -3.477	Yes	****	<0.0001
RPE-1 vs. JH	-7.54	-10.20 to -4.878	Yes	****	<0.0001
RPE-1 vs. OE19	-1.029	-3.806 to 1.747	No	ns	0.9268
RPE-1 vs. OE33	-1.054	-4.379 to 2.272	No	ns	0.9652
CPA vs. CPD	-2.198	-5.160 to 0.7648	No	ns	0.296
CPA vs. FLO	-5.985	-8.234 to -3.736	Yes	****	<0.0001
CPA vs. JH	-7.54	-9.961 to -5.120	Yes	****	<0.0001
CPA vs. OE19	-1.029	-3.575 to 1.516	No	ns	0.8925
CPA vs. OE33	-1.054	-4.189 to 2.082	No	ns	0.9537
CPD vs. FLO	-3.787	-6.774 to -0.8003	Yes	**	0.0038
CPD vs. JH	-5.343	-8.461 to -2.225	Yes	****	<0.0001
CPD vs. OE19	1.168	-2.047 to 4.384	No	ns	0.9332
CPD vs. OE33	1.144	-2.556 to 4.844	No	ns	0.9691
FLO vs. JH	-1.555	-4.006 to 0.8951	No	ns	0.4904
FLO vs. OE19	4.956	2.382 to 7.529	Yes	****	<0.0001
FLO vs. OE33	4.931	1.773 to 8.090	Yes	***	0.0001
JH vs. OE19	6.511	3.786 to 9.236	Yes	****	<0.0001
JH vs. OE33	6.487	3.204 to 9.769	Yes	****	<0.0001
OE19 vs. OE33	-0.0244	-3.400 to 3.351	No	ns	>0.9999
Lagging
RPE-1 vs. CPA	0	-2.479 to 2.479	No	ns	>0.9999
RPE-1 vs. CPD	-2.282	-5.445 to 0.8815	No	ns	0.3297
RPE-1 vs. FLO	-0.6365	-3.144 to 1.871	No	ns	0.9888
RPE-1 vs. JH	-1.183	-3.846 to 1.479	No	ns	0.8411
RPE-1 vs. OE19	-0.4329	-3.209 to 2.343	No	ns	0.9992
RPE-1 vs. OE33	-0.4499	-3.775 to 2.876	No	ns	0.9997
CPA vs. CPD	-2.282	-5.244 to 0.6809	No	ns	0.2529
CPA vs. FLO	-0.6365	-2.886 to 1.613	No	ns	0.9803
CPA vs. JH	-1.183	-3.604 to 1.237	No	ns	0.7715
CPA vs. OE19	-0.4329	-2.978 to 2.113	No	ns	0.9988
CPA vs. OE33	-0.4499	-3.585 to 2.685	No	ns	0.9995
CPD vs. FLO	1.645	-1.342 to 4.632	No	ns	0.6576
CPD vs. JH	1.098	-2.020 to 4.216	No	ns	0.9422
CPD vs. OE19	1.849	-1.367 to 5.065	No	ns	0.61
CPD vs. OE33	1.832	-1.868 to 5.532	No	ns	0.7608
FLO vs. JH	-0.5469	-2.997 to 1.904	No	ns	0.9944
FLO vs. OE19	0.2036	-2.370 to 2.777	No	ns	>0.9999
FLO vs. OE33	0.1866	-2.972 to 3.345	No	ns	>0.9999
JH vs. OE19	0.7505	-1.974 to 3.475	No	ns	0.9828
JH vs. OE33	0.7336	-2.549 to 4.016	No	ns	0.9943
OE19 vs. OE33	-0.01698	-3.393 to 3.359	No	ns	>0.9999
Multipolar
RPE-1 vs. CPA	0.3019	-2.177 to 2.781	No	ns	0.9998
RPE-1 vs. CPD	0.3019	-2.861 to 3.465	No	ns	>0.9999
RPE-1 vs. FLO	-2.367	-4.874 to 0.1410	No	ns	0.0785
RPE-1 vs. JH	-0.4717	-3.134 to 2.191	No	ns	0.9984
RPE-1 vs. OE19	-0.02274	-2.799 to 2.754	No	ns	>0.9999
RPE-1 vs. OE33	-1.786	-5.111 to 1.540	No	ns	0.6842
CPA vs. CPD	-8.882e-16	-2.963 to 2.963	No	ns	>0.9999
CPA vs. FLO	-2.669	-4.918 to -0.4192	Yes	**	0.009
CPA vs. JH	-0.7737	-3.195 to 1.647	No	ns	0.9637
CPA vs. OE19	-0.3247	-2.870 to 2.221	No	ns	0.9998
CPA vs. OE33	-2.088	-5.223 to 1.048	No	ns	0.4298
CPD vs. FLO	-2.669	-5.656 to 0.3183	No	ns	0.1141
CPD vs. JH	-0.7737	-3.892 to 2.344	No	ns	0.99
CPD vs. OE19	-0.3247	-3.540 to 2.891	No	ns	>0.9999
CPD vs. OE33	-2.088	-5.788 to 1.613	No	ns	0.6313
FLO vs. JH	1.895	-0.5556 to 4.345	No	ns	0.2484
FLO vs. OE19	2.344	-0.2297 to 4.918	No	ns	0.1006
FLO vs. OE33	0.5809	-2.577 to 3.739	No	ns	0.9981
JH vs. OE19	0.449	-2.276 to 3.174	No	ns	0.999
JH vs. OE33	-1.314	-4.597 to 1.969	No	ns	0.8971
OE19 vs. OE33	-1.763	-5.139 to 1.613	No	ns	0.7119
Test details	Predicted (LS) mean 1	Predicted (LS) mean 2	Predicted (LS) mean diff.	SE of diff.	N1	N2	q	DF
Scattered
RPE-1 vs. CPA	0	0	0	0.8333	12	18	0	231
RPE-1 vs. CPD	0	2.198	-2.198	1.063	12	7	2.923	231
RPE-1 vs. FLO	0	5.985	-5.985	0.8431	12	17	10.04	231
RPE-1 vs. JH	0	7.54	-7.54	0.8951	12	13	11.91	231
RPE-1 vs. OE19	0	1.029	-1.029	0.9334	12	11	1.56	231
RPE-1 vs. OE33	0	1.054	-1.054	1.118	12	6	1.333	231
CPA vs. CPD	0	2.198	-2.198	0.996	18	7	3.121	231
CPA vs. FLO	0	5.985	-5.985	0.7562	18	17	11.19	231
CPA vs. JH	0	7.54	-7.54	0.8139	18	13	13.1	231
CPA vs. OE19	0	1.029	-1.029	0.8557	18	11	1.701	231
CPA vs. OE33	0	1.054	-1.054	1.054	18	6	1.414	231
CPD vs. FLO	2.198	5.985	-3.787	1.004	7	17	5.334	231
CPD vs. JH	2.198	7.54	-5.343	1.048	7	13	7.208	231
CPD vs. OE19	2.198	1.029	1.168	1.081	7	11	1.528	231
CPD vs. OE33	2.198	1.054	1.144	1.244	7	6	1.301	231
FLO vs. JH	5.985	7.54	-1.555	0.8238	17	13	2.67	231
FLO vs. OE19	5.985	1.029	4.956	0.8652	17	11	8.1	231
FLO vs. OE33	5.985	1.054	4.931	1.062	17	6	6.568	231
JH vs. OE19	7.54	1.029	6.511	0.916	13	11	10.05	231
JH vs. OE33	7.54	1.054	6.487	1.104	13	6	8.312	231
OE19 vs. OE33	1.029	1.054	-0.0244	1.135	11	6	0.03041	231
Lagging
RPE-1 vs. CPA	0	0	0	0.8333	12	18	0	231
RPE-1 vs. CPD	0	2.282	-2.282	1.063	12	7	3.034	231
RPE-1 vs. FLO	0	0.6365	-0.6365	0.8431	12	17	1.068	231
RPE-1 vs. JH	0	1.183	-1.183	0.8951	12	13	1.87	231
RPE-1 vs. OE19	0	0.4329	-0.4329	0.9334	12	11	0.6559	231
RPE-1 vs. OE33	0	0.4499	-0.4499	1.118	12	6	0.5691	231
CPA vs. CPD	0	2.282	-2.282	0.996	18	7	3.24	231
CPA vs. FLO	0	0.6365	-0.6365	0.7562	18	17	1.19	231
CPA vs. JH	0	1.183	-1.183	0.8139	18	13	2.056	231
CPA vs. OE19	0	0.4329	-0.4329	0.8557	18	11	0.7154	231
CPA vs. OE33	0	0.4499	-0.4499	1.054	18	6	0.6036	231
CPD vs. FLO	2.282	0.6365	1.645	1.004	7	17	2.317	231
CPD vs. JH	2.282	1.183	1.098	1.048	7	13	1.482	231
CPD vs. OE19	2.282	0.4329	1.849	1.081	7	11	2.418	231
CPD vs. OE33	2.282	0.4499	1.832	1.244	7	6	2.082	231
FLO vs. JH	0.6365	1.183	-0.5469	0.8238	17	13	0.9389	231
FLO vs. OE19	0.6365	0.4329	0.2036	0.8652	17	11	0.3328	231
FLO vs. OE33	0.6365	0.4499	0.1866	1.062	17	6	0.2485	231
JH vs. OE19	1.183	0.4329	0.7505	0.916	13	11	1.159	231
JH vs. OE33	1.183	0.4499	0.7336	1.104	13	6	0.94	231
OE19 vs. OE33	0.4329	0.4499	-0.01698	1.135	11	6	0.02116	231
Multipolar
RPE-1 vs. CPA	0.3019	0	0.3019	0.8333	12	18	0.5124	231
RPE-1 vs. CPD	0.3019	8.882e-16	0.3019	1.063	12	7	0.4015	231
RPE-1 vs. FLO	0.3019	2.669	-2.367	0.8431	12	17	3.97	231
RPE-1 vs. JH	0.3019	0.7737	-0.4717	0.8951	12	13	0.7453	231
RPE-1 vs. OE19	0.3019	0.3247	-0.02274	0.9334	12	11	0.03446	231
RPE-1 vs. OE33	0.3019	2.088	-1.786	1.118	12	6	2.259	231
CPA vs. CPD	0	8.882e-16	-8.882e-16	0.996	18	7	1.261e-15	231
CPA vs. FLO	0	2.669	-2.669	0.7562	18	17	4.991	231
CPA vs. JH	0	0.7737	-0.7737	0.8139	18	13	1.344	231
CPA vs. OE19	0	0.3247	-0.3247	0.8557	18	11	0.5366	231
CPA vs. OE33	0	2.088	-2.088	1.054	18	6	2.801	231
CPD vs. FLO	8.882e-16	2.669	-2.669	1.004	7	17	3.758	231
CPD vs. JH	8.882e-16	0.7737	-0.7737	1.048	7	13	1.044	231
CPD vs. OE19	8.882e-16	0.3247	-0.3247	1.081	7	11	0.4247	231
CPD vs. OE33	8.882e-16	2.088	-2.088	1.244	7	6	2.373	231
FLO vs. JH	2.669	0.7737	1.895	0.8238	17	13	3.253	231
FLO vs. OE19	2.669	0.3247	2.344	0.8652	17	11	3.831	231
FLO vs. OE33	2.669	2.088	0.5809	1.062	17	6	0.7737	231
JH vs. OE19	0.7737	0.3247	0.449	0.916	13	11	0.6931	231
JH vs. OE33	0.7737	2.088	-1.314	1.104	13	6	1.684	231
OE19 vs. OE33	0.3247	2.088	-1.763	1.135	11	6	2.197	231
