# Supplementary material for: Evidence that polyploidy in esophageal adenocarcinoma originates from mitotic slippage caused by defective chromosome attachments
Source: Cell Death Differ. 2021 Mar 1;28(7):2179–93. doi: 10.1038/s41418-021-00745-8 (PMC8257792; doi:10.1038/s41418-021-00745-8)
Supplement: Supplementary file 8 — Supplementary Table S5 [file 41418_2021_745_MOESM8_ESM.xlsx]

## Sheet: Gene list with IDs
Gene names (primary )	Entry	Entry name	Ensembl ID	isomap:M20200407DA437993067D6F64326E5E763500BDED0F1FEA1	Protein names	Gene ontology (biological process)	Gene ontology (cellular component)	Gene ontology (molecular function)	Gene ontology (GO)
CENPA	F8WD88	F8WD88_HUMAN	ENSG00000115163		Histone H3-like centromeric protein A		nucleosome [GO:0000786]	DNA binding [GO:0003677]; protein heterodimerization activity [GO:0046982]	nucleosome [GO:0000786]; DNA binding [GO:0003677]; protein heterodimerization activity [GO:0046982]
CENPA	P49450	CENPA_HUMAN	ENSG00000115163	ENSG00000115163 -> P49450-1;P49450-2	Histone H3-like centromeric protein A (Centromere autoantigen A) (Centromere protein A) (CENP-A)	CENP-A containing nucleosome assembly [GO:0034080]; establishment of mitotic spindle orientation [GO:0000132]; kinetochore assembly [GO:0051382]; mitotic cytokinesis [GO:0000281]; protein localization to chromosome, centromeric region [GO:0071459]; viral process [GO:0016032]	cell [GO:0005623]; chromosome, centromeric region [GO:0000775]; condensed chromosome inner kinetochore [GO:0000939]; condensed nuclear chromosome, centromeric region [GO:0000780]; condensed nuclear chromosome kinetochore [GO:0000778]; cytosol [GO:0005829]; nuclear nucleosome [GO:0000788]; nuclear pericentric heterochromatin [GO:0031618]; nucleoplasm [GO:0005654]; nucleus [GO:0005634]	chromatin binding [GO:0003682]; DNA binding [GO:0003677]; protein heterodimerization activity [GO:0046982]	cell [GO:0005623]; chromosome, centromeric region [GO:0000775]; condensed chromosome inner kinetochore [GO:0000939]; condensed nuclear chromosome kinetochore [GO:0000778]; condensed nuclear chromosome, centromeric region [GO:0000780]; cytosol [GO:0005829]; nuclear nucleosome [GO:0000788]; nuclear pericentric heterochromatin [GO:0031618]; nucleoplasm [GO:0005654]; nucleus [GO:0005634]; chromatin b…
CENPB	P07199	CENPB_HUMAN	ENSG00000125817		Major centromere autoantigen B (Centromere protein B) (CENP-B)		chromosome [GO:0005694]; chromosome, centromeric region [GO:0000775]; condensed nuclear chromosome, centromeric region [GO:0000780]; nuclear body [GO:0016604]; nuclear pericentric heterochromatin [GO:0031618]; nucleoplasm [GO:0005654]	centromeric DNA binding [GO:0019237]; chromatin binding [GO:0003682]; satellite DNA binding [GO:0003696]; sequence-specific DNA binding [GO:0043565]	chromosome [GO:0005694]; chromosome, centromeric region [GO:0000775]; condensed nuclear chromosome, centromeric region [GO:0000780]; nuclear body [GO:0016604]; nuclear pericentric heterochromatin [GO:0031618]; nucleoplasm [GO:0005654]; centromeric DNA binding [GO:0019237]; chromatin binding [GO:0003682]; satellite DNA binding [GO:0003696]; sequence-specific DNA binding [GO:0043565]
CENPC	H0Y8J2	H0Y8J2_HUMAN	ENSG00000145241		Centromere protein C (Fragment)	kinetochore assembly [GO:0051382]	kinetochore [GO:0000776]	centromeric DNA binding [GO:0019237]	kinetochore [GO:0000776]; centromeric DNA binding [GO:0019237]; kinetochore assembly [GO:0051382]
CENPC	H0Y9W1	H0Y9W1_HUMAN	ENSG00000145241		Centromere protein C (Fragment)	kinetochore assembly [GO:0051382]	kinetochore [GO:0000776]	centromeric DNA binding [GO:0019237]	kinetochore [GO:0000776]; centromeric DNA binding [GO:0019237]; kinetochore assembly [GO:0051382]
CENPC	Q03188	CENPC_HUMAN	ENSG00000145241	ENSG00000145241 -> Q03188-1;Q03188-2	Centromere protein C (CENP-C) (Centromere autoantigen C) (Centromere protein C 1) (CENP-C 1) (Interphase centromere complex protein 7)	attachment of mitotic spindle microtubules to kinetochore [GO:0051315]; attachment of spindle microtubules to kinetochore involved in homologous chromosome segregation [GO:0051455]; cell division [GO:0051301]; CENP-A containing nucleosome assembly [GO:0034080]; chromosome segregation [GO:0007059]; kinetochore assembly [GO:0051382]; mitotic cell cycle [GO:0000278]	cell [GO:0005623]; condensed nuclear chromosome, centromeric region [GO:0000780]; condensed nuclear chromosome kinetochore [GO:0000778]; cytosol [GO:0005829]; kinetochore [GO:0000776]; midbody [GO:0030496]; nuclear body [GO:0016604]; nuclear pericentric heterochromatin [GO:0031618]; nucleoplasm [GO:0005654]; pericentric heterochromatin [GO:0005721]	centromeric DNA binding [GO:0019237]; DNA binding [GO:0003677]; identical protein binding [GO:0042802]	cell [GO:0005623]; condensed nuclear chromosome kinetochore [GO:0000778]; condensed nuclear chromosome, centromeric region [GO:0000780]; cytosol [GO:0005829]; kinetochore [GO:0000776]; midbody [GO:0030496]; nuclear body [GO:0016604]; nuclear pericentric heterochromatin [GO:0031618]; nucleoplasm [GO:0005654]; pericentric heterochromatin [GO:0005721]; centromeric DNA binding [GO:0019237]; DNA bindi…
CENPE	A0A087X0P0	A0A087X0P0_HUMAN	ENSG00000138778		Centromere-associated protein E	microtubule-based movement [GO:0007018]	cytosol [GO:0005829]; microtubule cytoskeleton [GO:0015630]; nucleoplasm [GO:0005654]	ATP binding [GO:0005524]; microtubule binding [GO:0008017]; microtubule motor activity [GO:0003777]	cytosol [GO:0005829]; microtubule cytoskeleton [GO:0015630]; nucleoplasm [GO:0005654]; ATP binding [GO:0005524]; microtubule binding [GO:0008017]; microtubule motor activity [GO:0003777]; microtubule-based movement [GO:0007018]
CENPE	A0A5F9ZH24	A0A5F9ZH24_HUMAN	ENSG00000138778		Centromere-associated protein E (Fragment)
CENPE	D6RHK2	D6RHK2_HUMAN	ENSG00000138778		Centromere-associated protein E (Fragment)	microtubule-based movement [GO:0007018]		ATP binding [GO:0005524]; microtubule binding [GO:0008017]; microtubule motor activity [GO:0003777]	ATP binding [GO:0005524]; microtubule binding [GO:0008017]; microtubule motor activity [GO:0003777]; microtubule-based movement [GO:0007018]
CENPE	Q02224	CENPE_HUMAN	ENSG00000138778	ENSG00000138778 -> Q02224-1;Q02224-3	Centromere-associated protein E (Centromere protein E) (CENP-E) (Kinesin-7) (Kinesin-related protein CENPE)	antigen processing and presentation of exogenous peptide antigen via MHC class II [GO:0019886]; attachment of mitotic spindle microtubules to kinetochore [GO:0051315]; cell division [GO:0051301]; chromosome segregation [GO:0007059]; kinetochore assembly [GO:0051382]; lateral attachment of mitotic spindle microtubules to kinetochore [GO:0099607]; metaphase plate congression [GO:0051310]; microtubu…	cell [GO:0005623]; chromosome [GO:0005694]; chromosome, centromeric region [GO:0000775]; condensed chromosome, centromeric region [GO:0000779]; condensed chromosome kinetochore [GO:0000777]; cytosol [GO:0005829]; kinesin complex [GO:0005871]; kinetochore [GO:0000776]; kinetochore microtubule [GO:0005828]; membrane [GO:0016020]; microtubule [GO:0005874]; microtubule cytoskeleton [GO:0015630]; midb…	ATPase activity [GO:0016887]; ATP binding [GO:0005524]; kinetochore binding [GO:0043515]; microtubule binding [GO:0008017]; microtubule motor activity [GO:0003777]	cell [GO:0005623]; chromosome [GO:0005694]; chromosome, centromeric region [GO:0000775]; condensed chromosome kinetochore [GO:0000777]; condensed chromosome, centromeric region [GO:0000779]; cytosol [GO:0005829]; kinesin complex [GO:0005871]; kinetochore [GO:0000776]; kinetochore microtubule [GO:0005828]; membrane [GO:0016020]; microtubule [GO:0005874]; microtubule cytoskeleton [GO:0015630]; midb…
CENPF	A0A087WTY4	A0A087WTY4_HUMAN	ENSG00000117724		Centromere protein F
CENPF	P49454	CENPF_HUMAN	ENSG00000117724		Centromere protein F (CENP-F) (AH antigen) (Kinetochore protein CENPF) (Mitosin)	cell differentiation [GO:0030154]; cell division [GO:0051301]; chromosome segregation [GO:0007059]; DNA biosynthetic process [GO:0071897]; kidney development [GO:0001822]; kinetochore assembly [GO:0051382]; metaphase plate congression [GO:0051310]; mitotic cell cycle [GO:0000278]; mitotic spindle assembly checkpoint [GO:0007094]; muscle organ development [GO:0007517]; negative regulation of trans…	axoneme [GO:0005930]; cell [GO:0005623]; centrosome [GO:0005813]; chromosome, centromeric region [GO:0000775]; ciliary basal body [GO:0036064]; ciliary transition fiber [GO:0097539]; condensed chromosome outer kinetochore [GO:0000940]; cytoplasm [GO:0005737]; cytosol [GO:0005829]; kinetochore [GO:0000776]; midbody [GO:0030496]; nuclear envelope [GO:0005635]; nuclear matrix [GO:0016363]; nucleopla…	chromatin binding [GO:0003682]; dynein complex binding [GO:0070840]; protein C-terminus binding [GO:0008022]; protein homodimerization activity [GO:0042803]; transcription factor binding [GO:0008134]	axoneme [GO:0005930]; cell [GO:0005623]; centrosome [GO:0005813]; chromosome, centromeric region [GO:0000775]; ciliary basal body [GO:0036064]; ciliary transition fiber [GO:0097539]; condensed chromosome outer kinetochore [GO:0000940]; cytoplasm [GO:0005737]; cytosol [GO:0005829]; kinetochore [GO:0000776]; midbody [GO:0030496]; nuclear envelope [GO:0005635]; nuclear matrix [GO:0016363]; nucleopla…
CENPH	B3KVZ3	B3KVZ3_HUMAN	ENSG00000153044		Centromere protein H (Centromere protein H, isoform CRA_b) (cDNA FLJ41767 fis, clone IMR322006495, highly similar to Centromere protein H (Kinetochore protein CENP-H))	kinetochore assembly [GO:0051382]	kinetochore [GO:0000776]; nucleolus [GO:0005730]; nucleoplasm [GO:0005654]		kinetochore [GO:0000776]; nucleolus [GO:0005730]; nucleoplasm [GO:0005654]; kinetochore assembly [GO:0051382]
CENPH	D6RBJ6	D6RBJ6_HUMAN	ENSG00000153044		Centromere protein H (Centromere protein H isoform 2)	kinetochore assembly [GO:0051382]	kinetochore [GO:0000776]		kinetochore [GO:0000776]; kinetochore assembly [GO:0051382]
CENPH	H0Y9E6	H0Y9E6_HUMAN	ENSG00000153044		Centromere protein H (Fragment)	kinetochore assembly [GO:0051382]	kinetochore [GO:0000776]; nucleolus [GO:0005730]; nucleoplasm [GO:0005654]		kinetochore [GO:0000776]; nucleolus [GO:0005730]; nucleoplasm [GO:0005654]; kinetochore assembly [GO:0051382]
CENPH	Q9H3R5	CENPH_HUMAN	ENSG00000153044		Centromere protein H (CENP-H) (Interphase centromere complex protein 35)	CENP-A containing nucleosome assembly [GO:0034080]; chromosome segregation [GO:0007059]; kinetochore assembly [GO:0051382]; kinetochore organization [GO:0051383]; mitotic spindle organization [GO:0007052]	condensed chromosome kinetochore [GO:0000777]; cytosol [GO:0005829]; kinetochore [GO:0000776]; nucleolus [GO:0005730]; nucleoplasm [GO:0005654]; nucleus [GO:0005634]	kinetochore binding [GO:0043515]	condensed chromosome kinetochore [GO:0000777]; cytosol [GO:0005829]; kinetochore [GO:0000776]; nucleolus [GO:0005730]; nucleoplasm [GO:0005654]; nucleus [GO:0005634]; kinetochore binding [GO:0043515]; CENP-A containing nucleosome assembly [GO:0034080]; chromosome segregation [GO:0007059]; kinetochore assembly [GO:0051382]; kinetochore organization [GO:0051383]; mitotic spindle organization [GO:00…
CENPI	Q5JX01	Q5JX01_HUMAN	ENSG00000102384		Centromere protein I (Fragment)	centromere complex assembly [GO:0034508]	kinetochore [GO:0000776]		kinetochore [GO:0000776]; centromere complex assembly [GO:0034508]
CENPI	Q5JX02	Q5JX02_HUMAN	ENSG00000102384		Centromere protein I (Fragment)	centromere complex assembly [GO:0034508]	kinetochore [GO:0000776]		kinetochore [GO:0000776]; centromere complex assembly [GO:0034508]
CENPI	Q92674	CENPI_HUMAN	ENSG00000102384	ENSG00000102384 -> Q92674-1;Q92674-2	Centromere protein I (CENP-I) (FSH primary response protein 1) (Follicle-stimulating hormone primary response protein) (Interphase centromere complex protein 19) (Leucine-rich primary response protein 1)	CENP-A containing nucleosome assembly [GO:0034080]; sex differentiation [GO:0007548]	cytosol [GO:0005829]; kinetochore [GO:0000776]; nuclear body [GO:0016604]; nucleoplasm [GO:0005654]		cytosol [GO:0005829]; kinetochore [GO:0000776]; nuclear body [GO:0016604]; nucleoplasm [GO:0005654]; CENP-A containing nucleosome assembly [GO:0034080]; sex differentiation [GO:0007548]
CENPK	D6R984	D6R984_HUMAN	ENSG00000123219		Centromere protein K	kinetochore assembly [GO:0051382]	nucleus [GO:0005634]		nucleus [GO:0005634]; kinetochore assembly [GO:0051382]
CENPK	D6RAX0	D6RAX0_HUMAN	ENSG00000123219		Centromere protein K (Fragment)	kinetochore assembly [GO:0051382]	nucleus [GO:0005634]		nucleus [GO:0005634]; kinetochore assembly [GO:0051382]
CENPK	D6RBN6	D6RBN6_HUMAN	ENSG00000123219		Centromere protein K	kinetochore assembly [GO:0051382]	nucleus [GO:0005634]		nucleus [GO:0005634]; kinetochore assembly [GO:0051382]
CENPK	D6RC76	D6RC76_HUMAN	ENSG00000123219		Centromere protein K (Fragment)	kinetochore assembly [GO:0051382]	nucleus [GO:0005634]		nucleus [GO:0005634]; kinetochore assembly [GO:0051382]
CENPK	D6RHD3	D6RHD3_HUMAN	ENSG00000123219		Centromere protein K	kinetochore assembly [GO:0051382]	nucleus [GO:0005634]		nucleus [GO:0005634]; kinetochore assembly [GO:0051382]
CENPK	D6RJF0	D6RJF0_HUMAN	ENSG00000123219		Centromere protein K	kinetochore assembly [GO:0051382]	nucleus [GO:0005634]		nucleus [GO:0005634]; kinetochore assembly [GO:0051382]
CENPK	H0Y9K8	H0Y9K8_HUMAN	ENSG00000123219		Centromere protein K (Fragment)
CENPK	Q9BS16	CENPK_HUMAN	ENSG00000123219		Centromere protein K (CENP-K) (Interphase centromere complex protein 37) (Protein AF-5alpha) (p33)	CENP-A containing nucleosome assembly [GO:0034080]; kinetochore assembly [GO:0051382]; mitotic sister chromatid segregation [GO:0000070]	condensed nuclear chromosome inner kinetochore [GO:0000941]; cytosol [GO:0005829]; nucleoplasm [GO:0005654]		condensed nuclear chromosome inner kinetochore [GO:0000941]; cytosol [GO:0005829]; nucleoplasm [GO:0005654]; CENP-A containing nucleosome assembly [GO:0034080]; kinetochore assembly [GO:0051382]; mitotic sister chromatid segregation [GO:0000070]
CENPL	Q8N0S6	CENPL_HUMAN	ENSG00000120334	ENSG00000120334 -> Q8N0S6-1;Q8N0S6-2	Centromere protein L (CENP-L) (Interphase centromere complex protein 33)	CENP-A containing nucleosome assembly [GO:0034080]	chromosome, centromeric region [GO:0000775]; cytosol [GO:0005829]; nucleoplasm [GO:0005654]		chromosome, centromeric region [GO:0000775]; cytosol [GO:0005829]; nucleoplasm [GO:0005654]; CENP-A containing nucleosome assembly [GO:0034080]
CENPM	B1AHQ6	B1AHQ6_HUMAN	ENSG00000100162		Centromere protein M		cytosol [GO:0005829]		cytosol [GO:0005829]
CENPM	B1AHQ7	B1AHQ7_HUMAN	ENSG00000100162		Centromere protein M
CENPM	B1AHQ8	B1AHQ8_HUMAN	ENSG00000100162		Centromere protein M
CENPM	Q9NSP4	CENPM_HUMAN	ENSG00000100162	ENSG00000100162 -> Q9NSP4-1;Q9NSP4-3;Q9NSP4-4	Centromere protein M (CENP-M) (Interphase centromere complex protein 39) (Proliferation-associated nuclear element protein 1)	CENP-A containing nucleosome assembly [GO:0034080]	condensed chromosome kinetochore [GO:0000777]; cytosol [GO:0005829]; nucleoplasm [GO:0005654]		condensed chromosome kinetochore [GO:0000777]; cytosol [GO:0005829]; nucleoplasm [GO:0005654]; CENP-A containing nucleosome assembly [GO:0034080]
CENPN	H3BMC7	H3BMC7_HUMAN	ENSG00000166451		Centromere protein N (Fragment)	chromosome segregation [GO:0007059]; kinetochore assembly [GO:0051382]	nucleoplasm [GO:0005654]		nucleoplasm [GO:0005654]; chromosome segregation [GO:0007059]; kinetochore assembly [GO:0051382]
CENPN	H3BRU7	H3BRU7_HUMAN	ENSG00000166451		Centromere protein N (Fragment)	chromosome segregation [GO:0007059]; kinetochore assembly [GO:0051382]			chromosome segregation [GO:0007059]; kinetochore assembly [GO:0051382]
CENPN	Q96H22	CENPN_HUMAN	ENSG00000166451	ENSG00000166451 -> Q96H22-1;Q96H22-2;Q96H22-3;Q96H22-4;Q96H22-5	Centromere protein N (CENP-N) (Interphase centromere complex protein 32)	CENP-A containing nucleosome assembly [GO:0034080]; chromosome segregation [GO:0007059]; kinetochore assembly [GO:0051382]	condensed chromosome kinetochore [GO:0000777]; cytosol [GO:0005829]; nucleoplasm [GO:0005654]		condensed chromosome kinetochore [GO:0000777]; cytosol [GO:0005829]; nucleoplasm [GO:0005654]; CENP-A containing nucleosome assembly [GO:0034080]; chromosome segregation [GO:0007059]; kinetochore assembly [GO:0051382]
CENPO	Q9BU64	CENPO_HUMAN	ENSG00000138092	ENSG00000138092 -> Q9BU64-1;Q9BU64-2	Centromere protein O (CENP-O) (Interphase centromere complex protein 36)	CENP-A containing nucleosome assembly [GO:0034080]	condensed nuclear chromosome kinetochore [GO:0000778]; cytosol [GO:0005829]; Mis6-Sim4 complex [GO:0031511]; nuclear body [GO:0016604]; nucleoplasm [GO:0005654]		condensed nuclear chromosome kinetochore [GO:0000778]; cytosol [GO:0005829]; Mis6-Sim4 complex [GO:0031511]; nuclear body [GO:0016604]; nucleoplasm [GO:0005654]; CENP-A containing nucleosome assembly [GO:0034080]
CENPP	A0A087WTF1	A0A087WTF1_HUMAN	ENSG00000188312		Centromere protein P	CENP-A containing nucleosome assembly [GO:0034080]	chromosome, centromeric region [GO:0000775]		chromosome, centromeric region [GO:0000775]; CENP-A containing nucleosome assembly [GO:0034080]
CENPP	Q6IPU0	CENPP_HUMAN	ENSG00000188312	ENSG00000188312 -> Q6IPU0-1;Q6IPU0-2	Centromere protein P (CENP-P)	CENP-A containing nucleosome assembly [GO:0034080]	chromosome, centromeric region [GO:0000775]; cytosol [GO:0005829]; nucleolus [GO:0005730]; nucleoplasm [GO:0005654]; nucleus [GO:0005634]		chromosome, centromeric region [GO:0000775]; cytosol [GO:0005829]; nucleolus [GO:0005730]; nucleoplasm [GO:0005654]; nucleus [GO:0005634]; CENP-A containing nucleosome assembly [GO:0034080]
CENPP	X6R9C8	X6R9C8_HUMAN	ENSG00000188312		Centromere protein P (HCG1643604)	CENP-A containing nucleosome assembly [GO:0034080]	chromosome, centromeric region [GO:0000775]; nucleolus [GO:0005730]; nucleoplasm [GO:0005654]		chromosome, centromeric region [GO:0000775]; nucleolus [GO:0005730]; nucleoplasm [GO:0005654]; CENP-A containing nucleosome assembly [GO:0034080]
CENPQ	Q7L2Z9	CENPQ_HUMAN	ENSG00000031691		Centromere protein Q (CENP-Q)	CENP-A containing nucleosome assembly [GO:0034080]; metaphase plate congression [GO:0051310]; positive regulation of protein localization to kinetochore [GO:1905342]	actin cytoskeleton [GO:0015629]; cell [GO:0005623]; cytosol [GO:0005829]; kinetochore [GO:0000776]; nucleoplasm [GO:0005654]		actin cytoskeleton [GO:0015629]; cell [GO:0005623]; cytosol [GO:0005829]; kinetochore [GO:0000776]; nucleoplasm [GO:0005654]; CENP-A containing nucleosome assembly [GO:0034080]; metaphase plate congression [GO:0051310]; positive regulation of protein localization to kinetochore [GO:1905342]
ITGB3BP	Q13352	CENPR_HUMAN	ENSG00000142856	ENSG00000142856 -> Q13352-1;Q13352-2;Q13352-5	Centromere protein R (CENP-R) (Beta-3-endonexin) (Integrin beta-3-binding protein) (Nuclear receptor-interacting factor 3)	apoptotic process [GO:0006915]; cell adhesion [GO:0007155]; cell cycle [GO:0007049]; cell division [GO:0051301]; CENP-A containing nucleosome assembly [GO:0034080]; positive regulation of apoptotic process [GO:0043065]; regulation of transcription, DNA-templated [GO:0006355]; signal transduction [GO:0007165]	condensed chromosome kinetochore [GO:0000777]; cytoplasm [GO:0005737]; cytosol [GO:0005829]; membrane [GO:0016020]; nucleoplasm [GO:0005654]; nucleus [GO:0005634]	protein C-terminus binding [GO:0008022]	condensed chromosome kinetochore [GO:0000777]; cytoplasm [GO:0005737]; cytosol [GO:0005829]; membrane [GO:0016020]; nucleoplasm [GO:0005654]; nucleus [GO:0005634]; protein C-terminus binding [GO:0008022]; apoptotic process [GO:0006915]; cell adhesion [GO:0007155]; cell cycle [GO:0007049]; cell division [GO:0051301]; CENP-A containing nucleosome assembly [GO:0034080]; positive regulation of apopto…
CENPS-CORT	A0A0U1RQL5	A0A0U1RQL5_HUMAN	ENSG00000175279		CENPS-CORT readthrough (Centromere protein S)
CENPS	K7ESB0	K7ESB0_HUMAN	ENSG00000175279		Centromere protein S
CENPS	Q8N2Z9	CENPS_HUMAN	ENSG00000175279	ENSG00000175279 -> Q8N2Z9-1	Centromere protein S (CENP-S) (Apoptosis-inducing TAF9-like domain-containing protein 1) (FANCM-associated histone fold protein 1) (FANCM-interacting histone fold protein 1) (Fanconi anemia-associated polypeptide of 16 kDa)	cell division [GO:0051301]; cellular response to DNA damage stimulus [GO:0006974]; CENP-A containing nucleosome assembly [GO:0034080]; DNA repair [GO:0006281]; interstrand cross-link repair [GO:0036297]; kinetochore assembly [GO:0051382]; positive regulation of protein ubiquitination [GO:0031398]; replication fork processing [GO:0031297]; resolution of meiotic recombination intermediates [GO:0000…	condensed chromosome kinetochore [GO:0000777]; cytosol [GO:0005829]; FANCM-MHF complex [GO:0071821]; Fanconi anaemia nuclear complex [GO:0043240]; nucleoplasm [GO:0005654]	chromatin binding [GO:0003682]; DNA binding [GO:0003677]; protein heterodimerization activity [GO:0046982]	condensed chromosome kinetochore [GO:0000777]; cytosol [GO:0005829]; FANCM-MHF complex [GO:0071821]; Fanconi anaemia nuclear complex [GO:0043240]; nucleoplasm [GO:0005654]; chromatin binding [GO:0003682]; DNA binding [GO:0003677]; protein heterodimerization activity [GO:0046982]; cell division [GO:0051301]; cellular response to DNA damage stimulus [GO:0006974]; CENP-A containing nucleosome assemb…
CENPT	H3BMP6	H3BMP6_HUMAN	ENSG00000102901		Centromere protein T (Fragment)	kinetochore assembly [GO:0051382]	kinetochore [GO:0000776]	DNA binding [GO:0003677]	kinetochore [GO:0000776]; DNA binding [GO:0003677]; kinetochore assembly [GO:0051382]
CENPT	H3BN05	H3BN05_HUMAN	ENSG00000102901		Centromere protein T	kinetochore assembly [GO:0051382]	kinetochore [GO:0000776]	DNA binding [GO:0003677]	kinetochore [GO:0000776]; DNA binding [GO:0003677]; kinetochore assembly [GO:0051382]
CENPT	H3BQ71	H3BQ71_HUMAN	ENSG00000102901		Centromere protein T (Fragment)
CENPT	H3BQJ0	H3BQJ0_HUMAN	ENSG00000102901		Centromere protein T	kinetochore assembly [GO:0051382]	kinetochore [GO:0000776]	DNA binding [GO:0003677]	kinetochore [GO:0000776]; DNA binding [GO:0003677]; kinetochore assembly [GO:0051382]
CENPT	H3BQS6	H3BQS6_HUMAN	ENSG00000102901		Centromere protein T	kinetochore assembly [GO:0051382]	kinetochore [GO:0000776]	DNA binding [GO:0003677]	kinetochore [GO:0000776]; DNA binding [GO:0003677]; kinetochore assembly [GO:0051382]
CENPT	H3BTR4	H3BTR4_HUMAN	ENSG00000102901		Centromere protein T	kinetochore assembly [GO:0051382]	kinetochore [GO:0000776]; nuclear body [GO:0016604]; nucleoplasm [GO:0005654]	DNA binding [GO:0003677]; protein heterodimerization activity [GO:0046982]	kinetochore [GO:0000776]; nuclear body [GO:0016604]; nucleoplasm [GO:0005654]; DNA binding [GO:0003677]; protein heterodimerization activity [GO:0046982]; kinetochore assembly [GO:0051382]
CENPT	H3BTS2	H3BTS2_HUMAN	ENSG00000102901		Centromere protein T	kinetochore assembly [GO:0051382]	kinetochore [GO:0000776]	DNA binding [GO:0003677]	kinetochore [GO:0000776]; DNA binding [GO:0003677]; kinetochore assembly [GO:0051382]
CENPT	H3BUW2	H3BUW2_HUMAN	ENSG00000102901		Centromere protein T (Fragment)	kinetochore assembly [GO:0051382]	kinetochore [GO:0000776]	DNA binding [GO:0003677]	kinetochore [GO:0000776]; DNA binding [GO:0003677]; kinetochore assembly [GO:0051382]
CENPT	I3L4F8	I3L4F8_HUMAN	ENSG00000102901		Centromere protein T	kinetochore assembly [GO:0051382]	kinetochore [GO:0000776]	DNA binding [GO:0003677]	kinetochore [GO:0000776]; DNA binding [GO:0003677]; kinetochore assembly [GO:0051382]
CENPT	Q96BT3	CENPT_HUMAN	ENSG00000102901	ENSG00000102901 -> Q96BT3-1	Centromere protein T (CENP-T) (Interphase centromere complex protein 22)	cell division [GO:0051301]; CENP-A containing nucleosome assembly [GO:0034080]; chromosome organization [GO:0051276]; chromosome segregation [GO:0007059]; kinetochore assembly [GO:0051382]; mitotic cell cycle [GO:0000278]	chromosome, centromeric region [GO:0000775]; condensed chromosome kinetochore [GO:0000777]; cytosol [GO:0005829]; kinetochore [GO:0000776]; nuclear body [GO:0016604]; nucleoplasm [GO:0005654]	DNA binding [GO:0003677]; DNA-binding transcription factor activity, RNA polymerase II-specific [GO:0000981]; protein heterodimerization activity [GO:0046982]	chromosome, centromeric region [GO:0000775]; condensed chromosome kinetochore [GO:0000777]; cytosol [GO:0005829]; kinetochore [GO:0000776]; nuclear body [GO:0016604]; nucleoplasm [GO:0005654]; DNA binding [GO:0003677]; DNA-binding transcription factor activity, RNA polymerase II-specific [GO:0000981]; protein heterodimerization activity [GO:0046982]; cell division [GO:0051301]; CENP-A containing …
CENPU	D6R9S4	D6R9S4_HUMAN	ENSG00000151725		Centromere protein U (Fragment)		centriolar satellite [GO:0034451]; nucleoplasm [GO:0005654]		centriolar satellite [GO:0034451]; nucleoplasm [GO:0005654]
CENPU	Q09GN1	Q09GN1_HUMAN	ENSG00000151725		Centromere protein U (MLF1 interacting protein isoform 2)
CENPU	Q71F23	CENPU_HUMAN	ENSG00000151725	ENSG00000151725 -> Q71F23-1	Centromere protein U (CENP-U) (Centromere protein of 50 kDa) (CENP-50) (Interphase centromere complex protein 24) (KSHV latent nuclear antigen-interacting protein 1) (MLF1-interacting protein) (Polo-box-interacting protein 1)	CENP-A containing nucleosome assembly [GO:0034080]; chordate embryonic development [GO:0043009]; viral process [GO:0016032]	centriolar satellite [GO:0034451]; condensed chromosome kinetochore [GO:0000777]; cytosol [GO:0005829]; nucleoplasm [GO:0005654]; nucleus [GO:0005634]		centriolar satellite [GO:0034451]; condensed chromosome kinetochore [GO:0000777]; cytosol [GO:0005829]; nucleoplasm [GO:0005654]; nucleus [GO:0005634]; CENP-A containing nucleosome assembly [GO:0034080]; chordate embryonic development [GO:0043009]; viral process [GO:0016032]
CENPV	A0A0M3HER2	A0A0M3HER2_HUMAN	ENSG00000166582		Centromere protein V
CENPV	K7ERN6	K7ERN6_HUMAN	ENSG00000166582		Centromere protein V (Fragment)
CENPV	Q7Z7K6	CENPV_HUMAN	ENSG00000166582	ENSG00000166582 -> Q7Z7K6-3	Centromere protein V (CENP-V) (Nuclear protein p30) (Proline-rich protein 6)	ameboidal-type cell migration [GO:0001667]; cell cycle [GO:0007049]; cell division [GO:0051301]; centromere complex assembly [GO:0034508]; pericentric heterochromatin assembly [GO:0031508]; positive regulation of cytokinesis [GO:0032467]; regulation of chromosome organization [GO:0033044]	condensed chromosome kinetochore [GO:0000777]; cytosol [GO:0005829]; kinetochore [GO:0000776]; microtubule cytoskeleton [GO:0015630]; midbody [GO:0030496]; nucleoplasm [GO:0005654]; nucleus [GO:0005634]; spindle midzone [GO:0051233]	carbon-sulfur lyase activity [GO:0016846]; metal ion binding [GO:0046872]	condensed chromosome kinetochore [GO:0000777]; cytosol [GO:0005829]; kinetochore [GO:0000776]; microtubule cytoskeleton [GO:0015630]; midbody [GO:0030496]; nucleoplasm [GO:0005654]; nucleus [GO:0005634]; spindle midzone [GO:0051233]; carbon-sulfur lyase activity [GO:0016846]; metal ion binding [GO:0046872]; ameboidal-type cell migration [GO:0001667]; cell cycle [GO:0007049]; cell division [GO:005…
CENPVL1	A0A0U1RR11	CENL1_HUMAN	ENSG00000223591		Centromere protein V-like protein 1 (Centromere protein V pseudogene 1)			carbon-sulfur lyase activity [GO:0016846]; metal ion binding [GO:0046872]	carbon-sulfur lyase activity [GO:0016846]; metal ion binding [GO:0046872]
CENPVL3	A0A0U1RRI6	CENL3_HUMAN	ENSG00000224109		Centromere protein V-like protein 3 (Centromere protein V pseudogene 3)			carbon-sulfur lyase activity [GO:0016846]; metal ion binding [GO:0046872]	carbon-sulfur lyase activity [GO:0016846]; metal ion binding [GO:0046872]
CENPW	A0A0A0MRK5	A0A0A0MRK5_HUMAN	ENSG00000203760		Centromere protein W	kinetochore assembly [GO:0051382]; mitotic cell cycle [GO:0000278]	nucleoplasm [GO:0005654]	DNA binding [GO:0003677]	nucleoplasm [GO:0005654]; DNA binding [GO:0003677]; kinetochore assembly [GO:0051382]; mitotic cell cycle [GO:0000278]
CENPW	Q5EE01	CENPW_HUMAN	ENSG00000203760	ENSG00000203760 -> Q5EE01-1;Q5EE01-2	Centromere protein W (CENP-W) (Cancer-up-regulated gene 2 protein)	cell division [GO:0051301]; CENP-A containing nucleosome assembly [GO:0034080]; chromosome organization [GO:0051276]; chromosome segregation [GO:0007059]; kinetochore assembly [GO:0051382]; mitotic cell cycle [GO:0000278]; spindle assembly [GO:0051225]	chromosome, centromeric region [GO:0000775]; condensed chromosome kinetochore [GO:0000777]; kinetochore [GO:0000776]; nuclear matrix [GO:0016363]; nucleolus [GO:0005730]; nucleoplasm [GO:0005654]	DNA binding [GO:0003677]; protein heterodimerization activity [GO:0046982]	chromosome, centromeric region [GO:0000775]; condensed chromosome kinetochore [GO:0000777]; kinetochore [GO:0000776]; nuclear matrix [GO:0016363]; nucleolus [GO:0005730]; nucleoplasm [GO:0005654]; DNA binding [GO:0003677]; protein heterodimerization activity [GO:0046982]; cell division [GO:0051301]; CENP-A containing nucleosome assembly [GO:0034080]; chromosome organization [GO:0051276]; chromoso…
CENPX	A8MT69	CENPX_HUMAN	ENSG00000169689	ENSG00000169689 -> A8MT69-1;A8MT69-2;A8MT69-3	Centromere protein X (CENP-X) (FANCM-associated histone fold protein 2) (FANCM-interacting histone fold protein 2) (Fanconi anemia-associated polypeptide of 10 kDa) (Retinoic acid-inducible gene D9 protein homolog) (Stimulated by retinoic acid gene 13 protein homolog)	cell division [GO:0051301]; CENP-A containing nucleosome assembly [GO:0034080]; interstrand cross-link repair [GO:0036297]; kinetochore assembly [GO:0051382]; positive regulation of protein ubiquitination [GO:0031398]; replication fork processing [GO:0031297]; resolution of meiotic recombination intermediates [GO:0000712]	condensed chromosome kinetochore [GO:0000777]; FANCM-MHF complex [GO:0071821]; Fanconi anaemia nuclear complex [GO:0043240]; nucleoplasm [GO:0005654]	DNA binding [GO:0003677]	condensed chromosome kinetochore [GO:0000777]; FANCM-MHF complex [GO:0071821]; Fanconi anaemia nuclear complex [GO:0043240]; nucleoplasm [GO:0005654]; DNA binding [GO:0003677]; cell division [GO:0051301]; CENP-A containing nucleosome assembly [GO:0034080]; interstrand cross-link repair [GO:0036297]; kinetochore assembly [GO:0051382]; positive regulation of protein ubiquitination [GO:0031398]; rep…
CENPX	J3QR01	J3QR01_HUMAN	ENSG00000169689		Centromere protein X (Fragment)	DNA repair [GO:0006281]; kinetochore assembly [GO:0051382]			DNA repair [GO:0006281]; kinetochore assembly [GO:0051382]
CENPX	J3QR35	J3QR35_HUMAN	ENSG00000169689		Centromere protein X (Fragment)	DNA repair [GO:0006281]; kinetochore assembly [GO:0051382]			DNA repair [GO:0006281]; kinetochore assembly [GO:0051382]
CENPX	J3QRS1	J3QRS1_HUMAN	ENSG00000169689		Centromere protein X	DNA repair [GO:0006281]; kinetochore assembly [GO:0051382]			DNA repair [GO:0006281]; kinetochore assembly [GO:0051382]
MIS12	I3L244	I3L244_HUMAN	ENSG00000167842		Protein MIS12 homolog (Fragment)
MIS12	I3L4K6	I3L4K6_HUMAN	ENSG00000167842		Protein MIS12 homolog (Fragment)	mitotic cell cycle [GO:0000278]	chromosome, centromeric region [GO:0000775]; nucleus [GO:0005634]		chromosome, centromeric region [GO:0000775]; nucleus [GO:0005634]; mitotic cell cycle [GO:0000278]
MIS12	Q9H081	MIS12_HUMAN	ENSG00000167842		Protein MIS12 homolog	attachment of mitotic spindle microtubules to kinetochore [GO:0051315]; cell division [GO:0051301]; chromosome segregation [GO:0007059]; kinetochore assembly [GO:0051382]; mitotic sister chromatid segregation [GO:0000070]; protein localization to kinetochore [GO:0034501]	cell [GO:0005623]; condensed chromosome kinetochore [GO:0000777]; cytosol [GO:0005829]; MIS12/MIND type complex [GO:0000444]; nuclear MIS12/MIND complex [GO:0000818]; nucleus [GO:0005634]		cell [GO:0005623]; condensed chromosome kinetochore [GO:0000777]; cytosol [GO:0005829]; MIS12/MIND type complex [GO:0000444]; nuclear MIS12/MIND complex [GO:0000818]; nucleus [GO:0005634]; attachment of mitotic spindle microtubules to kinetochore [GO:0051315]; cell division [GO:0051301]; chromosome segregation [GO:0007059]; kinetochore assembly [GO:0051382]; mitotic sister chromatid segregation […
PMF1	Q6P1K2	PMF1_HUMAN	ENSG00000160783	ENSG00000160783 -> Q6P1K2-1;Q6P1K2-2;Q6P1K2-6	Polyamine-modulated factor 1 (PMF-1)	cell cycle [GO:0007049]; cell division [GO:0051301]; chromosome segregation [GO:0007059]; transcription by RNA polymerase II [GO:0006366]	condensed chromosome kinetochore [GO:0000777]; cytosol [GO:0005829]; Golgi apparatus [GO:0005794]; intracellular membrane-bounded organelle [GO:0043231]; MIS12/MIND type complex [GO:0000444]; nuclear MIS12/MIND complex [GO:0000818]; nucleoplasm [GO:0005654]; transcription factor complex [GO:0005667]	leucine zipper domain binding [GO:0043522]; transcription coactivator activity [GO:0003713]	condensed chromosome kinetochore [GO:0000777]; cytosol [GO:0005829]; Golgi apparatus [GO:0005794]; intracellular membrane-bounded organelle [GO:0043231]; MIS12/MIND type complex [GO:0000444]; nuclear MIS12/MIND complex [GO:0000818]; nucleoplasm [GO:0005654]; transcription factor complex [GO:0005667]; leucine zipper domain binding [GO:0043522]; transcription coactivator activity [GO:0003713]; cell…
PMF1	V9GYH6	V9GYH6_HUMAN	ENSG00000160783		Polyamine-modulated factor 1 (Fragment)		nuclear MIS12/MIND complex [GO:0000818]		nuclear MIS12/MIND complex [GO:0000818]
PMF1	V9GYI0	V9GYI0_HUMAN	ENSG00000160783		Polyamine-modulated factor 1		nuclear MIS12/MIND complex [GO:0000818]		nuclear MIS12/MIND complex [GO:0000818]
NSL1	Q5SY74	Q5SY74_HUMAN	ENSG00000117697		Kinetochore-associated protein NSL1 homolog	mitotic sister chromatid segregation [GO:0000070]	kinetochore [GO:0000776]		kinetochore [GO:0000776]; mitotic sister chromatid segregation [GO:0000070]
NSL1	Q5SY76	Q5SY76_HUMAN	ENSG00000117697		Kinetochore-associated protein NSL1 homolog	mitotic sister chromatid segregation [GO:0000070]	kinetochore [GO:0000776]		kinetochore [GO:0000776]; mitotic sister chromatid segregation [GO:0000070]
NSL1	Q96IY1	NSL1_HUMAN	ENSG00000117697	ENSG00000117697 -> Q96IY1-1;Q96IY1-2	Kinetochore-associated protein NSL1 homolog	cell division [GO:0051301]; mitotic sister chromatid segregation [GO:0000070]	condensed chromosome kinetochore [GO:0000777]; cytosol [GO:0005829]; MIS12/MIND type complex [GO:0000444]; nuclear speck [GO:0016607]		condensed chromosome kinetochore [GO:0000777]; cytosol [GO:0005829]; MIS12/MIND type complex [GO:0000444]; nuclear speck [GO:0016607]; cell division [GO:0051301]; mitotic sister chromatid segregation [GO:0000070]
DSN1	Q5JW53	Q5JW53_HUMAN	ENSG00000149636		Kinetochore-associated protein DSN1 homolog (Fragment)	cell division [GO:0051301]; chromosome segregation [GO:0007059]	cytosol [GO:0005829]; fibrillar center [GO:0001650]; MIS12/MIND type complex [GO:0000444]; nuclear body [GO:0016604]; nucleolus [GO:0005730]; nucleoplasm [GO:0005654]		cytosol [GO:0005829]; fibrillar center [GO:0001650]; MIS12/MIND type complex [GO:0000444]; nuclear body [GO:0016604]; nucleolus [GO:0005730]; nucleoplasm [GO:0005654]; cell division [GO:0051301]; chromosome segregation [GO:0007059]
DSN1	Q5JW54	Q5JW54_HUMAN	ENSG00000149636		Kinetochore-associated protein DSN1 homolog	cell division [GO:0051301]; chromosome segregation [GO:0007059]	cytosol [GO:0005829]; fibrillar center [GO:0001650]; MIS12/MIND type complex [GO:0000444]; nuclear body [GO:0016604]; nucleolus [GO:0005730]; nucleoplasm [GO:0005654]		cytosol [GO:0005829]; fibrillar center [GO:0001650]; MIS12/MIND type complex [GO:0000444]; nuclear body [GO:0016604]; nucleolus [GO:0005730]; nucleoplasm [GO:0005654]; cell division [GO:0051301]; chromosome segregation [GO:0007059]
DSN1	Q5JW57	Q5JW57_HUMAN	ENSG00000149636		Kinetochore-associated protein DSN1 homolog (Fragment)	cell division [GO:0051301]; chromosome segregation [GO:0007059]	MIS12/MIND type complex [GO:0000444]		MIS12/MIND type complex [GO:0000444]; cell division [GO:0051301]; chromosome segregation [GO:0007059]
DSN1	Q9H410	DSN1_HUMAN	ENSG00000149636	ENSG00000149636 -> Q9H410-1;Q9H410-3;Q9H410-4	Kinetochore-associated protein DSN1 homolog	cell division [GO:0051301]; mitotic sister chromatid segregation [GO:0000070]; neutrophil degranulation [GO:0043312]	azurophil granule lumen [GO:0035578]; condensed chromosome kinetochore [GO:0000777]; condensed nuclear chromosome inner kinetochore [GO:0000941]; cytosol [GO:0005829]; extracellular region [GO:0005576]; fibrillar center [GO:0001650]; MIS12/MIND type complex [GO:0000444]; nuclear body [GO:0016604]; nuclear MIS12/MIND complex [GO:0000818]; nucleolus [GO:0005730]; nucleoplasm [GO:0005654]; spindle p…		azurophil granule lumen [GO:0035578]; condensed chromosome kinetochore [GO:0000777]; condensed nuclear chromosome inner kinetochore [GO:0000941]; cytosol [GO:0005829]; extracellular region [GO:0005576]; fibrillar center [GO:0001650]; MIS12/MIND type complex [GO:0000444]; nuclear body [GO:0016604]; nuclear MIS12/MIND complex [GO:0000818]; nucleolus [GO:0005730]; nucleoplasm [GO:0005654]; spindle p…
KNL1	A0A0G2JL96	A0A0G2JL96_HUMAN	ENSG00000137812		Kinetochore scaffold 1 (Fragment)
KNL1	A0A1Y8EIW7	A0A1Y8EIW7_HUMAN	ENSG00000137812		Kinetochore scaffold 1 (Fragment)
KNL1	E9PPJ1	E9PPJ1_HUMAN	ENSG00000137812		Kinetochore scaffold 1	attachment of spindle microtubules to kinetochore [GO:0008608]; protein localization to kinetochore [GO:0034501]	nuclear body [GO:0016604]; nucleoplasm [GO:0005654]		nuclear body [GO:0016604]; nucleoplasm [GO:0005654]; attachment of spindle microtubules to kinetochore [GO:0008608]; protein localization to kinetochore [GO:0034501]
KNL1	H0YCZ2	H0YCZ2_HUMAN	ENSG00000137812		Kinetochore scaffold 1 (Fragment)	attachment of spindle microtubules to kinetochore [GO:0008608]; protein localization to kinetochore [GO:0034501]			attachment of spindle microtubules to kinetochore [GO:0008608]; protein localization to kinetochore [GO:0034501]
KNL1	H0YEY7	H0YEY7_HUMAN	ENSG00000137812		Kinetochore scaffold 1 (Fragment)	attachment of spindle microtubules to kinetochore [GO:0008608]; protein localization to kinetochore [GO:0034501]			attachment of spindle microtubules to kinetochore [GO:0008608]; protein localization to kinetochore [GO:0034501]
KNL1	H0YN41	H0YN41_HUMAN	ENSG00000137812		Kinetochore scaffold 1	attachment of spindle microtubules to kinetochore [GO:0008608]; protein localization to kinetochore [GO:0034501]			attachment of spindle microtubules to kinetochore [GO:0008608]; protein localization to kinetochore [GO:0034501]
KNL1	Q8NG31	KNL1_HUMAN	ENSG00000137812	ENSG00000137812 -> Q8NG31-1;Q8NG31-2	Kinetochore scaffold 1 (ALL1-fused gene from chromosome 15q14 protein) (AF15q14) (Bub-linking kinetochore protein) (Blinkin) (Cancer susceptibility candidate gene 5 protein) (Cancer/testis antigen 29) (CT29) (Kinetochore-null protein 1) (Protein CASC5) (Protein D40/AF15q14)	acrosome assembly [GO:0001675]; attachment of spindle microtubules to kinetochore [GO:0008608]; cell division [GO:0051301]; CENP-A containing nucleosome assembly [GO:0034080]; negative regulation of phosphatase activity [GO:0010923]; protein localization to kinetochore [GO:0034501]	acrosomal vesicle [GO:0001669]; condensed chromosome kinetochore [GO:0000777]; cytosol [GO:0005829]; nuclear body [GO:0016604]; nucleoplasm [GO:0005654]; nucleus [GO:0005634]		acrosomal vesicle [GO:0001669]; condensed chromosome kinetochore [GO:0000777]; cytosol [GO:0005829]; nuclear body [GO:0016604]; nucleoplasm [GO:0005654]; nucleus [GO:0005634]; acrosome assembly [GO:0001675]; attachment of spindle microtubules to kinetochore [GO:0008608]; cell division [GO:0051301]; CENP-A containing nucleosome assembly [GO:0034080]; negative regulation of phosphatase activity [GO…
SPC24	A0A0A0MSN0	A0A0A0MSN0_HUMAN	ENSG00000161888		Kinetochore protein Spc24
SPC24	K7EJH0	K7EJH0_HUMAN	ENSG00000161888		Kinetochore protein Spc24 (Fragment)
SPC24	K7EJV2	K7EJV2_HUMAN	ENSG00000161888		Kinetochore protein Spc24 (Fragment)
SPC24	K7EMX1	K7EMX1_HUMAN	ENSG00000161888		Kinetochore protein Spc24 (Fragment)
SPC24	K7ERQ7	K7ERQ7_HUMAN	ENSG00000161888		Kinetochore protein Spc24 (Fragment)
SPC24	K7ESQ2	K7ESQ2_HUMAN	ENSG00000161888		Kinetochore protein Spc24 (Fragment)
SPC24	Q8NBT2	SPC24_HUMAN	ENSG00000161888		Kinetochore protein Spc24 (hSpc24)	cell cycle [GO:0007049]; cell division [GO:0051301]	condensed chromosome kinetochore [GO:0000777]; cytosol [GO:0005829]; Ndc80 complex [GO:0031262]; nucleolus [GO:0005730]; nucleoplasm [GO:0005654]		condensed chromosome kinetochore [GO:0000777]; cytosol [GO:0005829]; Ndc80 complex [GO:0031262]; nucleolus [GO:0005730]; nucleoplasm [GO:0005654]; cell cycle [GO:0007049]; cell division [GO:0051301]
SPC25	C9JW94	C9JW94_HUMAN	ENSG00000152253		Kinetochore protein Spc25 (Fragment)		cytosol [GO:0005829]		cytosol [GO:0005829]
SPC25	Q9HBM1	SPC25_HUMAN	ENSG00000152253		Kinetochore protein Spc25 (hSpc25)	cell division [GO:0051301]; chromosome segregation [GO:0007059]; mitotic spindle organization [GO:0007052]	condensed chromosome kinetochore [GO:0000777]; cytosol [GO:0005829]; Ndc80 complex [GO:0031262]; nucleus [GO:0005634]		condensed chromosome kinetochore [GO:0000777]; cytosol [GO:0005829]; Ndc80 complex [GO:0031262]; nucleus [GO:0005634]; cell division [GO:0051301]; chromosome segregation [GO:0007059]; mitotic spindle organization [GO:0007052]
NUF2	B1AQT3	B1AQT3_HUMAN	ENSG00000143228		Kinetochore protein Nuf2 (Fragment)		Ndc80 complex [GO:0031262]; nucleoplasm [GO:0005654]		Ndc80 complex [GO:0031262]; nucleoplasm [GO:0005654]
NUF2	B1AQT4	B1AQT4_HUMAN	ENSG00000143228		Kinetochore protein Nuf2 (Fragment)		Ndc80 complex [GO:0031262]; nucleoplasm [GO:0005654]		Ndc80 complex [GO:0031262]; nucleoplasm [GO:0005654]
NUF2	E9PKH1	E9PKH1_HUMAN	ENSG00000143228		Kinetochore protein Nuf2 (Fragment)		Ndc80 complex [GO:0031262]; nucleoplasm [GO:0005654]		Ndc80 complex [GO:0031262]; nucleoplasm [GO:0005654]
NUF2	E9PP32	E9PP32_HUMAN	ENSG00000143228		Kinetochore protein Nuf2		Ndc80 complex [GO:0031262]		Ndc80 complex [GO:0031262]
NUF2	E9PQC4	E9PQC4_HUMAN	ENSG00000143228		Kinetochore protein Nuf2		Ndc80 complex [GO:0031262]; nucleoplasm [GO:0005654]		Ndc80 complex [GO:0031262]; nucleoplasm [GO:0005654]
NUF2	Q9BZD4	NUF2_HUMAN	ENSG00000143228		Kinetochore protein Nuf2 (hNuf2) (hNuf2R) (hsNuf2) (Cell division cycle-associated protein 1)	attachment of mitotic spindle microtubules to kinetochore [GO:0051315]; cell division [GO:0051301]; chromosome segregation [GO:0007059]; kinetochore organization [GO:0051383]; meiotic chromosome segregation [GO:0045132]; mitotic spindle organization [GO:0007052]	cell [GO:0005623]; chromosome, centromeric region [GO:0000775]; condensed nuclear chromosome kinetochore [GO:0000778]; cytosol [GO:0005829]; membrane [GO:0016020]; Ndc80 complex [GO:0031262]; nucleoplasm [GO:0005654]	protein-containing complex binding [GO:0044877]	cell [GO:0005623]; chromosome, centromeric region [GO:0000775]; condensed nuclear chromosome kinetochore [GO:0000778]; cytosol [GO:0005829]; membrane [GO:0016020]; Ndc80 complex [GO:0031262]; nucleoplasm [GO:0005654]; protein-containing complex binding [GO:0044877]; attachment of mitotic spindle microtubules to kinetochore [GO:0051315]; cell division [GO:0051301]; chromosome segregation [GO:00070…
NDC80	I3L0P0	I3L0P0_HUMAN	ENSG00000080986		Kinetochore protein NDC80 homolog (Fragment)
NDC80	I3L4G3	I3L4G3_HUMAN	ENSG00000080986		Kinetochore protein NDC80 homolog (Fragment)
NDC80	O14777	NDC80_HUMAN	ENSG00000080986		Kinetochore protein NDC80 homolog (Highly expressed in cancer protein) (Kinetochore protein Hec1) (HsHec1) (Kinetochore-associated protein 2) (Retinoblastoma-associated protein HEC)	attachment of mitotic spindle microtubules to kinetochore [GO:0051315]; attachment of spindle microtubules to kinetochore [GO:0008608]; cell division [GO:0051301]; chromosome segregation [GO:0007059]; establishment of mitotic spindle orientation [GO:0000132]; kinetochore organization [GO:0051383]; metaphase plate congression [GO:0051310]; mitotic cell cycle [GO:0000278]; mitotic sister chromatid …	cell [GO:0005623]; centrosome [GO:0005813]; chromosome, centromeric region [GO:0000775]; condensed chromosome kinetochore [GO:0000777]; condensed nuclear chromosome kinetochore [GO:0000778]; condensed nuclear chromosome outer kinetochore [GO:0000942]; cytosol [GO:0005829]; kinetochore [GO:0000776]; membrane [GO:0016020]; Ndc80 complex [GO:0031262]; nucleoplasm [GO:0005654]; nucleus [GO:0005634]	identical protein binding [GO:0042802]	cell [GO:0005623]; centrosome [GO:0005813]; chromosome, centromeric region [GO:0000775]; condensed chromosome kinetochore [GO:0000777]; condensed nuclear chromosome kinetochore [GO:0000778]; condensed nuclear chromosome outer kinetochore [GO:0000942]; cytosol [GO:0005829]; kinetochore [GO:0000776]; membrane [GO:0016020]; Ndc80 complex [GO:0031262]; nucleoplasm [GO:0005654]; nucleus [GO:0005634]; …
NDC80	V9GYM9	V9GYM9_HUMAN	ENSG00000080986		Kinetochore protein NDC80 homolog (Fragment)	attachment of mitotic spindle microtubules to kinetochore [GO:0051315]	cell [GO:0005623]; Ndc80 complex [GO:0031262]		cell [GO:0005623]; Ndc80 complex [GO:0031262]; attachment of mitotic spindle microtubules to kinetochore [GO:0051315]
SKA1	K7EP61	K7EP61_HUMAN	ENSG00000154839		Spindle and kinetochore-associated protein 1	cell division [GO:0051301]; chromosome segregation [GO:0007059]		microtubule binding [GO:0008017]	microtubule binding [GO:0008017]; cell division [GO:0051301]; chromosome segregation [GO:0007059]
SKA1	K7EPW0	K7EPW0_HUMAN	ENSG00000154839		Spindle and kinetochore-associated protein 1 (Fragment)	cell division [GO:0051301]; chromosome segregation [GO:0007059]		microtubule binding [GO:0008017]	microtubule binding [GO:0008017]; cell division [GO:0051301]; chromosome segregation [GO:0007059]
SKA1	Q96BD8	SKA1_HUMAN	ENSG00000154839	ENSG00000154839 -> Q96BD8-1;Q96BD8-2	Spindle and kinetochore-associated protein 1	cell division [GO:0051301]; chromosome segregation [GO:0007059]; mitotic cell cycle [GO:0000278]; regulation of microtubule polymerization or depolymerization [GO:0031110]	condensed chromosome outer kinetochore [GO:0000940]; cytosol [GO:0005829]; microtubule cytoskeleton [GO:0015630]; mitotic spindle [GO:0072686]; spindle microtubule [GO:0005876]	microtubule binding [GO:0008017]	condensed chromosome outer kinetochore [GO:0000940]; cytosol [GO:0005829]; microtubule cytoskeleton [GO:0015630]; mitotic spindle [GO:0072686]; spindle microtubule [GO:0005876]; microtubule binding [GO:0008017]; cell division [GO:0051301]; chromosome segregation [GO:0007059]; mitotic cell cycle [GO:0000278]; regulation of microtubule polymerization or depolymerization [GO:0031110]
SKA2	J3KRW9	J3KRW9_HUMAN	ENSG00000182628		Spindle and kinetochore-associated protein 2
SKA2	J3KRZ0	J3KRZ0_HUMAN	ENSG00000182628		Spindle and kinetochore-associated protein 2	cell division [GO:0051301]; chromosome segregation [GO:0007059]	condensed chromosome outer kinetochore [GO:0000940]; spindle microtubule [GO:0005876]	microtubule binding [GO:0008017]	condensed chromosome outer kinetochore [GO:0000940]; spindle microtubule [GO:0005876]; microtubule binding [GO:0008017]; cell division [GO:0051301]; chromosome segregation [GO:0007059]
SKA2	J3KSP0	J3KSP0_HUMAN	ENSG00000182628		Spindle and kinetochore-associated protein 2	cell division [GO:0051301]; chromosome segregation [GO:0007059]	condensed chromosome outer kinetochore [GO:0000940]; spindle microtubule [GO:0005876]	microtubule binding [GO:0008017]	condensed chromosome outer kinetochore [GO:0000940]; spindle microtubule [GO:0005876]; microtubule binding [GO:0008017]; cell division [GO:0051301]; chromosome segregation [GO:0007059]
SKA2	J3KTC5	J3KTC5_HUMAN	ENSG00000182628		Spindle and kinetochore-associated protein 2	cell division [GO:0051301]; chromosome segregation [GO:0007059]	condensed chromosome outer kinetochore [GO:0000940]; spindle microtubule [GO:0005876]	microtubule binding [GO:0008017]	condensed chromosome outer kinetochore [GO:0000940]; spindle microtubule [GO:0005876]; microtubule binding [GO:0008017]; cell division [GO:0051301]; chromosome segregation [GO:0007059]
SKA2	J3QKN8	J3QKN8_HUMAN	ENSG00000182628		Family with sequence similarity 33, member A, isoform CRA_c (Spindle and kinetochore-associated protein 2)
SKA2	J3QL03	J3QL03_HUMAN	ENSG00000182628		Spindle and kinetochore-associated protein 2 (Fragment)	cell division [GO:0051301]; chromosome segregation [GO:0007059]	condensed chromosome outer kinetochore [GO:0000940]; spindle microtubule [GO:0005876]	microtubule binding [GO:0008017]	condensed chromosome outer kinetochore [GO:0000940]; spindle microtubule [GO:0005876]; microtubule binding [GO:0008017]; cell division [GO:0051301]; chromosome segregation [GO:0007059]
SKA2	J3QS74	J3QS74_HUMAN	ENSG00000182628		Family with sequence similarity 33, member A, isoform CRA_d (Spindle and kinetochore-associated protein 2)	cell division [GO:0051301]; chromosome segregation [GO:0007059]	condensed chromosome outer kinetochore [GO:0000940]; spindle microtubule [GO:0005876]	microtubule binding [GO:0008017]	condensed chromosome outer kinetochore [GO:0000940]; spindle microtubule [GO:0005876]; microtubule binding [GO:0008017]; cell division [GO:0051301]; chromosome segregation [GO:0007059]
SKA2	Q8WVK7	SKA2_HUMAN	ENSG00000182628	ENSG00000182628 -> Q8WVK7-1;Q8WVK7-2	Spindle and kinetochore-associated protein 2 (Protein FAM33A)	cell division [GO:0051301]; chromosome segregation [GO:0007059]; mitotic cell cycle [GO:0000278]; regulation of microtubule polymerization or depolymerization [GO:0031110]	condensed chromosome outer kinetochore [GO:0000940]; cytosol [GO:0005829]; spindle microtubule [GO:0005876]	microtubule binding [GO:0008017]	condensed chromosome outer kinetochore [GO:0000940]; cytosol [GO:0005829]; spindle microtubule [GO:0005876]; microtubule binding [GO:0008017]; cell division [GO:0051301]; chromosome segregation [GO:0007059]; mitotic cell cycle [GO:0000278]; regulation of microtubule polymerization or depolymerization [GO:0031110]
SKA3	F5GWG1	F5GWG1_HUMAN	ENSG00000165480		Spindle and kinetochore-associated protein 3	chromosome segregation [GO:0007059]	condensed chromosome outer kinetochore [GO:0000940]		condensed chromosome outer kinetochore [GO:0000940]; chromosome segregation [GO:0007059]
SKA3	F5H8H7	F5H8H7_HUMAN	ENSG00000165480		Spindle and kinetochore-associated protein 3	chromosome segregation [GO:0007059]	condensed chromosome outer kinetochore [GO:0000940]		condensed chromosome outer kinetochore [GO:0000940]; chromosome segregation [GO:0007059]
SKA3	Q8IX90	SKA3_HUMAN	ENSG00000165480	ENSG00000165480 -> Q8IX90-1;Q8IX90-2;Q8IX90-3	Spindle and kinetochore-associated protein 3	cell division [GO:0051301]; chromosome segregation [GO:0007059]; mitotic cell cycle [GO:0000278]; regulation of microtubule polymerization or depolymerization [GO:0031110]	centrosome [GO:0005813]; condensed chromosome outer kinetochore [GO:0000940]; cytosol [GO:0005829]; kinetochore [GO:0000776]; microtubule cytoskeleton [GO:0015630]; mitotic spindle [GO:0072686]; spindle microtubule [GO:0005876]		centrosome [GO:0005813]; condensed chromosome outer kinetochore [GO:0000940]; cytosol [GO:0005829]; kinetochore [GO:0000776]; microtubule cytoskeleton [GO:0015630]; mitotic spindle [GO:0072686]; spindle microtubule [GO:0005876]; cell division [GO:0051301]; chromosome segregation [GO:0007059]; mitotic cell cycle [GO:0000278]; regulation of microtubule polymerization or depolymerization [GO:0031110]
KNSTRN	H0YKD4	H0YKD4_HUMAN	ENSG00000128944		Small kinetochore-associated protein (Fragment)
KNSTRN	H0YKF8	H0YKF8_HUMAN	ENSG00000128944		Small kinetochore-associated protein (Fragment)	chromosome segregation [GO:0007059]; regulation of attachment of spindle microtubules to kinetochore [GO:0051988]; spindle organization [GO:0007051]	kinetochore [GO:0000776]		kinetochore [GO:0000776]; chromosome segregation [GO:0007059]; regulation of attachment of spindle microtubules to kinetochore [GO:0051988]; spindle organization [GO:0007051]
KNSTRN	H0YLA7	H0YLA7_HUMAN	ENSG00000128944		Small kinetochore-associated protein (Fragment)	chromosome segregation [GO:0007059]; regulation of attachment of spindle microtubules to kinetochore [GO:0051988]; spindle organization [GO:0007051]	kinetochore [GO:0000776]		kinetochore [GO:0000776]; chromosome segregation [GO:0007059]; regulation of attachment of spindle microtubules to kinetochore [GO:0051988]; spindle organization [GO:0007051]
KNSTRN	H0YLH8	H0YLH8_HUMAN	ENSG00000128944		Small kinetochore-associated protein
KNSTRN	H0YM11	H0YM11_HUMAN	ENSG00000128944		Small kinetochore-associated protein (Fragment)	chromosome segregation [GO:0007059]; regulation of attachment of spindle microtubules to kinetochore [GO:0051988]; spindle organization [GO:0007051]	centriolar satellite [GO:0034451]; kinetochore [GO:0000776]; mitotic spindle [GO:0072686]; plasma membrane [GO:0005886]		centriolar satellite [GO:0034451]; kinetochore [GO:0000776]; mitotic spindle [GO:0072686]; plasma membrane [GO:0005886]; chromosome segregation [GO:0007059]; regulation of attachment of spindle microtubules to kinetochore [GO:0051988]; spindle organization [GO:0007051]
KNSTRN	H0YN50	H0YN50_HUMAN	ENSG00000128944		Small kinetochore-associated protein (Fragment)
KNSTRN	H0YNN6	H0YNN6_HUMAN	ENSG00000128944		Small kinetochore-associated protein (Fragment)
KNSTRN	Q9Y448	SKAP_HUMAN	ENSG00000128944	ENSG00000128944 -> Q9Y448-1;Q9Y448-2;Q9Y448-3	Small kinetochore-associated protein (SKAP) (Kinetochore-localized astrin-binding protein) (Kinastrin) (Kinetochore-localized astrin/SPAG5-binding protein) (TRAF4-associated factor 1)	cell division [GO:0051301]; chromosome segregation [GO:0007059]; mitotic sister chromatid segregation [GO:0000070]; regulation of attachment of spindle microtubules to kinetochore [GO:0051988]; spindle organization [GO:0007051]	centriolar satellite [GO:0034451]; condensed chromosome kinetochore [GO:0000777]; cytoplasm [GO:0005737]; kinetochore [GO:0000776]; microtubule plus-end [GO:0035371]; mitotic spindle [GO:0072686]; nucleus [GO:0005634]; plasma membrane [GO:0005886]; spindle pole [GO:0000922]		centriolar satellite [GO:0034451]; condensed chromosome kinetochore [GO:0000777]; cytoplasm [GO:0005737]; kinetochore [GO:0000776]; microtubule plus-end [GO:0035371]; mitotic spindle [GO:0072686]; nucleus [GO:0005634]; plasma membrane [GO:0005886]; spindle pole [GO:0000922]; cell division [GO:0051301]; chromosome segregation [GO:0007059]; mitotic sister chromatid segregation [GO:0000070]; regulat…
KNSTRN	V9GY01	V9GY01_HUMAN	ENSG00000128944		Chromosome 15 open reading frame 23, isoform CRA_d (Small kinetochore-associated protein)	chromosome segregation [GO:0007059]; regulation of attachment of spindle microtubules to kinetochore [GO:0051988]; spindle organization [GO:0007051]	centriolar satellite [GO:0034451]; kinetochore [GO:0000776]; mitotic spindle [GO:0072686]; plasma membrane [GO:0005886]		centriolar satellite [GO:0034451]; kinetochore [GO:0000776]; mitotic spindle [GO:0072686]; plasma membrane [GO:0005886]; chromosome segregation [GO:0007059]; regulation of attachment of spindle microtubules to kinetochore [GO:0051988]; spindle organization [GO:0007051]
MAD1L1	C9J9H5	C9J9H5_HUMAN	ENSG00000002822		Mitotic spindle assembly checkpoint protein MAD1 (Fragment)	mitotic spindle assembly checkpoint [GO:0007094]			mitotic spindle assembly checkpoint [GO:0007094]
MAD1L1	C9JIR0	C9JIR0_HUMAN	ENSG00000002822		Mitotic spindle assembly checkpoint protein MAD1 (Fragment)	mitotic spindle assembly checkpoint [GO:0007094]			mitotic spindle assembly checkpoint [GO:0007094]
MAD1L1	C9JJ38	C9JJ38_HUMAN	ENSG00000002822		Mitotic spindle assembly checkpoint protein MAD1 (Fragment)	mitotic spindle assembly checkpoint [GO:0007094]			mitotic spindle assembly checkpoint [GO:0007094]
MAD1L1	C9JKI7	C9JKI7_HUMAN	ENSG00000002822		Mitotic spindle assembly checkpoint protein MAD1 (Fragment)	mitotic spindle assembly checkpoint [GO:0007094]			mitotic spindle assembly checkpoint [GO:0007094]
MAD1L1	C9JX80	C9JX80_HUMAN	ENSG00000002822		Mitotic spindle assembly checkpoint protein MAD1 (Fragment)	mitotic spindle assembly checkpoint [GO:0007094]			mitotic spindle assembly checkpoint [GO:0007094]
MAD1L1	Q9Y6D9	MD1L1_HUMAN	ENSG00000002822	ENSG00000002822 -> Q9Y6D9-1;Q9Y6D9-3	Mitotic spindle assembly checkpoint protein MAD1 (Mitotic arrest deficient 1-like protein 1) (MAD1-like protein 1) (Mitotic checkpoint MAD1 protein homolog) (HsMAD1) (hMAD1) (Tax-binding protein 181)	attachment of mitotic spindle microtubules to kinetochore [GO:0051315]; cell division [GO:0051301]; mitotic cell cycle checkpoint [GO:0007093]; mitotic spindle assembly checkpoint [GO:0007094]; negative regulation of T cell proliferation [GO:0042130]; regulation of metaphase plate congression [GO:0090235]; thymus development [GO:0048538]	cell [GO:0005623]; centrosome [GO:0005813]; condensed chromosome kinetochore [GO:0000777]; cytosol [GO:0005829]; kinetochore [GO:0000776]; mitotic spindle [GO:0072686]; nuclear envelope [GO:0005635]; nuclear pore nuclear basket [GO:0044615]; spindle [GO:0005819]; spindle pole [GO:0000922]	identical protein binding [GO:0042802]; kinetochore binding [GO:0043515]	cell [GO:0005623]; centrosome [GO:0005813]; condensed chromosome kinetochore [GO:0000777]; cytosol [GO:0005829]; kinetochore [GO:0000776]; mitotic spindle [GO:0072686]; nuclear envelope [GO:0005635]; nuclear pore nuclear basket [GO:0044615]; spindle [GO:0005819]; spindle pole [GO:0000922]; identical protein binding [GO:0042802]; kinetochore binding [GO:0043515]; attachment of mitotic spindle micr…
MAD2L1	D6RJE3	D6RJE3_HUMAN	ENSG00000164109		Mitotic spindle assembly checkpoint protein MAD2A
MAD2L1	Q13257	MD2L1_HUMAN	ENSG00000164109	ENSG00000164109 -> Q13257-1;Q13257-2	Mitotic spindle assembly checkpoint protein MAD2A (HsMAD2) (Mitotic arrest deficient 2-like protein 1) (MAD2-like protein 1)	anaphase-promoting complex-dependent catabolic process [GO:0031145]; cell division [GO:0051301]; establishment of centrosome localization [GO:0051660]; establishment of mitotic spindle orientation [GO:0000132]; mitotic cell cycle checkpoint [GO:0007093]; mitotic sister chromatid segregation [GO:0000070]; mitotic spindle assembly checkpoint [GO:0007094]; negative regulation of apoptotic process [G…	cell [GO:0005623]; chromosome [GO:0005694]; condensed chromosome kinetochore [GO:0000777]; cytoplasm [GO:0005737]; cytosol [GO:0005829]; kinetochore [GO:0000776]; mitotic spindle [GO:0072686]; nuclear pore nuclear basket [GO:0044615]; nucleoplasm [GO:0005654]; nucleus [GO:0005634]; perinuclear region of cytoplasm [GO:0048471]; spindle pole [GO:0000922]	identical protein binding [GO:0042802]; protein C-terminus binding [GO:0008022]; protein homodimerization activity [GO:0042803]	cell [GO:0005623]; chromosome [GO:0005694]; condensed chromosome kinetochore [GO:0000777]; cytoplasm [GO:0005737]; cytosol [GO:0005829]; kinetochore [GO:0000776]; mitotic spindle [GO:0072686]; nuclear pore nuclear basket [GO:0044615]; nucleoplasm [GO:0005654]; nucleus [GO:0005634]; perinuclear region of cytoplasm [GO:0048471]; spindle pole [GO:0000922]; identical protein binding [GO:0042802]; pro…
MAD2L2	B1AK43	B1AK43_HUMAN	ENSG00000116670		Mitotic spindle assembly checkpoint protein MAD2B (Fragment)		cytosol [GO:0005829]; nucleolus [GO:0005730]		cytosol [GO:0005829]; nucleolus [GO:0005730]
MAD2L2	B1AK44	B1AK44_HUMAN	ENSG00000116670		Mitotic spindle assembly checkpoint protein MAD2B		cytosol [GO:0005829]; nucleolus [GO:0005730]		cytosol [GO:0005829]; nucleolus [GO:0005730]
MAD2L2	B1AK45	B1AK45_HUMAN	ENSG00000116670		Mitotic spindle assembly checkpoint protein MAD2B (Fragment)		cytosol [GO:0005829]; nucleolus [GO:0005730]		cytosol [GO:0005829]; nucleolus [GO:0005730]
MAD2L2	Q9UI95	MD2L2_HUMAN	ENSG00000116670		Mitotic spindle assembly checkpoint protein MAD2B (Mitotic arrest deficient 2-like protein 2) (MAD2-like protein 2) (REV7 homolog) (hREV7)	actin filament organization [GO:0007015]; cell division [GO:0051301]; DNA damage response, signal transduction resulting in transcription [GO:0042772]; double-strand break repair [GO:0006302]; error-prone translesion synthesis [GO:0042276]; mitotic spindle assembly checkpoint [GO:0007094]; negative regulation of canonical Wnt signaling pathway [GO:0090090]; negative regulation of cell-cell adhesi…	chromosome [GO:0005694]; cytosol [GO:0005829]; nucleolus [GO:0005730]; nucleoplasm [GO:0005654]; nucleus [GO:0005634]; site of double-strand break [GO:0035861]; spindle [GO:0005819]; zeta DNA polymerase complex [GO:0016035]	JUN kinase binding [GO:0008432]; RNA polymerase II activating transcription factor binding [GO:0001102]	chromosome [GO:0005694]; cytosol [GO:0005829]; nucleolus [GO:0005730]; nucleoplasm [GO:0005654]; nucleus [GO:0005634]; site of double-strand break [GO:0035861]; spindle [GO:0005819]; zeta DNA polymerase complex [GO:0016035]; JUN kinase binding [GO:0008432]; RNA polymerase II activating transcription factor binding [GO:0001102]; actin filament organization [GO:0007015]; cell division [GO:0051301];…
MAD2L1BP	Q15013	MD2BP_HUMAN	ENSG00000124688	ENSG00000124688 -> Q15013-1;Q15013-3	MAD2L1-binding protein (Caught by MAD2 protein) (p31(comet))	mitotic cell cycle checkpoint [GO:0007093]; regulation of exit from mitosis [GO:0007096]	cytoplasm [GO:0005737]; nuclear membrane [GO:0031965]; nucleolus [GO:0005730]; nucleoplasm [GO:0005654]; nucleus [GO:0005634]; spindle [GO:0005819]		cytoplasm [GO:0005737]; nuclear membrane [GO:0031965]; nucleolus [GO:0005730]; nucleoplasm [GO:0005654]; nucleus [GO:0005634]; spindle [GO:0005819]; mitotic cell cycle checkpoint [GO:0007093]; regulation of exit from mitosis [GO:0007096]
BUB1	A0A590UJ99	A0A590UJ99_HUMAN	ENSG00000169679		Mitotic checkpoint serine/threonine-protein kinase BUB1 (Fragment)
BUB1	A0A590UK50	A0A590UK50_HUMAN	ENSG00000169679		Mitotic checkpoint serine/threonine-protein kinase BUB1 (Fragment)
BUB1	C9IYH4	C9IYH4_HUMAN	ENSG00000169679		Mitotic checkpoint serine/threonine-protein kinase BUB1 (Fragment)	mitotic spindle assembly checkpoint [GO:0007094]			mitotic spindle assembly checkpoint [GO:0007094]
BUB1	C9JQA4	C9JQA4_HUMAN	ENSG00000169679		Mitotic checkpoint serine/threonine-protein kinase BUB1 (Fragment)	mitotic spindle assembly checkpoint [GO:0007094]			mitotic spindle assembly checkpoint [GO:0007094]
BUB1	C9JRC7	C9JRC7_HUMAN	ENSG00000169679		Mitotic checkpoint serine/threonine-protein kinase BUB1 (Fragment)	mitotic spindle assembly checkpoint [GO:0007094]			mitotic spindle assembly checkpoint [GO:0007094]
BUB1	O43683	BUB1_HUMAN	ENSG00000169679	ENSG00000169679 -> O43683-1;O43683-2;O43683-3	Mitotic checkpoint serine/threonine-protein kinase BUB1 (hBUB1) (EC 2.7.11.1) (BUB1A)	apoptotic process [GO:0006915]; cell division [GO:0051301]; cell population proliferation [GO:0008283]; meiotic sister chromatid cohesion, centromeric [GO:0051754]; mitotic cell cycle checkpoint [GO:0007093]; mitotic spindle assembly checkpoint [GO:0007094]; regulation of chromosome segregation [GO:0051983]; regulation of sister chromatid cohesion [GO:0007063]; viral process [GO:0016032]	condensed chromosome kinetochore [GO:0000777]; condensed nuclear chromosome kinetochore [GO:0000778]; condensed nuclear chromosome outer kinetochore [GO:0000942]; cytosol [GO:0005829]; kinetochore [GO:0000776]; membrane [GO:0016020]; nucleoplasm [GO:0005654]	ATP binding [GO:0005524]; protein kinase activity [GO:0004672]; protein serine/threonine kinase activity [GO:0004674]	condensed chromosome kinetochore [GO:0000777]; condensed nuclear chromosome kinetochore [GO:0000778]; condensed nuclear chromosome outer kinetochore [GO:0000942]; cytosol [GO:0005829]; kinetochore [GO:0000776]; membrane [GO:0016020]; nucleoplasm [GO:0005654]; ATP binding [GO:0005524]; protein kinase activity [GO:0004672]; protein serine/threonine kinase activity [GO:0004674]; apoptotic process [G…
BUB3	J3QSX4	J3QSX4_HUMAN	ENSG00000154473		Mitotic checkpoint protein BUB3
BUB3	J3QT28	J3QT28_HUMAN	ENSG00000154473		Mitotic checkpoint protein BUB3 (Fragment)
BUB3	O43684	BUB3_HUMAN	ENSG00000154473	ENSG00000154473 -> O43684-1;O43684-2	Mitotic checkpoint protein BUB3	anaphase-promoting complex-dependent catabolic process [GO:0031145]; attachment of spindle microtubules to kinetochore [GO:0008608]; cell division [GO:0051301]; meiotic cell cycle [GO:0051321]; mitotic sister chromatid segregation [GO:0000070]; mitotic spindle assembly checkpoint [GO:0007094]; protein localization to kinetochore [GO:0034501]; regulation of mitotic cell cycle phase transition [GO:…	bub1-bub3 complex [GO:1990298]; condensed chromosome kinetochore [GO:0000777]; cytosol [GO:0005829]; kinetochore [GO:0000776]; mitotic checkpoint complex [GO:0033597]; nucleoplasm [GO:0005654]	ubiquitin binding [GO:0043130]	bub1-bub3 complex [GO:1990298]; condensed chromosome kinetochore [GO:0000777]; cytosol [GO:0005829]; kinetochore [GO:0000776]; mitotic checkpoint complex [GO:0033597]; nucleoplasm [GO:0005654]; ubiquitin binding [GO:0043130]; anaphase-promoting complex-dependent catabolic process [GO:0031145]; attachment of spindle microtubules to kinetochore [GO:0008608]; cell division [GO:0051301]; meiotic cell…
BUB1B	H0YMK5	H0YMK5_HUMAN	ENSG00000156970		Mitotic checkpoint serine/threonine-protein kinase BUB1 beta (Fragment)	mitotic spindle assembly checkpoint [GO:0007094]			mitotic spindle assembly checkpoint [GO:0007094]
BUB1B	H0YN44	H0YN44_HUMAN	ENSG00000156970		Mitotic checkpoint serine/threonine-protein kinase BUB1 beta	mitotic spindle assembly checkpoint [GO:0007094]			mitotic spindle assembly checkpoint [GO:0007094]
BUB1B	O60566	BUB1B_HUMAN	ENSG00000156970	ENSG00000156970 -> O60566-1;O60566-3	Mitotic checkpoint serine/threonine-protein kinase BUB1 beta (EC 2.7.11.1) (MAD3/BUB1-related protein kinase) (hBUBR1) (Mitotic checkpoint kinase MAD3L) (Protein SSK1)	anaphase-promoting complex-dependent catabolic process [GO:0031145]; apoptotic process [GO:0006915]; cell division [GO:0051301]; meiotic sister chromatid cohesion, centromeric [GO:0051754]; mitotic cell cycle [GO:0000278]; mitotic cell cycle checkpoint [GO:0007093]; mitotic spindle assembly checkpoint [GO:0007094]; regulation of mitotic cell cycle phase transition [GO:1901990]; ubiquitin-dependen…	anaphase-promoting complex [GO:0005680]; condensed chromosome kinetochore [GO:0000777]; condensed chromosome outer kinetochore [GO:0000940]; condensed nuclear chromosome kinetochore [GO:0000778]; cytoplasm [GO:0005737]; cytosol [GO:0005829]; kinetochore [GO:0000776]; microtubule organizing center [GO:0005815]; perinuclear region of cytoplasm [GO:0048471]; spindle [GO:0005819]	ATP binding [GO:0005524]; protein kinase activity [GO:0004672]; protein serine/threonine kinase activity [GO:0004674]	anaphase-promoting complex [GO:0005680]; condensed chromosome kinetochore [GO:0000777]; condensed chromosome outer kinetochore [GO:0000940]; condensed nuclear chromosome kinetochore [GO:0000778]; cytoplasm [GO:0005737]; cytosol [GO:0005829]; kinetochore [GO:0000776]; microtubule organizing center [GO:0005815]; perinuclear region of cytoplasm [GO:0048471]; spindle [GO:0005819]; ATP binding [GO:000…
ZW10	F5H3C1	F5H3C1_HUMAN	ENSG00000086827		Centromere/kinetochore protein zw10 homolog	mitotic cell cycle [GO:0000278]	chromosome, centromeric region [GO:0000775]; nucleus [GO:0005634]		chromosome, centromeric region [GO:0000775]; nucleus [GO:0005634]; mitotic cell cycle [GO:0000278]
ZW10	O43264	ZW10_HUMAN	ENSG00000086827	ENSG00000086827 -> O43264-1;O43264-2	Centromere/kinetochore protein zw10 homolog	cell division [GO:0051301]; endoplasmic reticulum to Golgi vesicle-mediated transport [GO:0006888]; establishment of mitotic spindle orientation [GO:0000132]; Golgi organization [GO:0007030]; meiotic cell cycle [GO:0051321]; mitotic cell cycle checkpoint [GO:0007093]; mitotic metaphase plate congression [GO:0007080]; mitotic sister chromatid segregation [GO:0000070]; mitotic spindle assembly chec…	cell [GO:0005623]; condensed chromosome kinetochore [GO:0000777]; cytosol [GO:0005829]; Dsl1/NZR complex [GO:0070939]; endoplasmic reticulum [GO:0005783]; endoplasmic reticulum membrane [GO:0005789]; kinetochore [GO:0000776]; kinetochore microtubule [GO:0005828]; membrane [GO:0016020]; nucleus [GO:0005634]; RZZ complex [GO:1990423]; spindle pole [GO:0000922]	centromeric DNA binding [GO:0019237]	cell [GO:0005623]; condensed chromosome kinetochore [GO:0000777]; cytosol [GO:0005829]; Dsl1/NZR complex [GO:0070939]; endoplasmic reticulum [GO:0005783]; endoplasmic reticulum membrane [GO:0005789]; kinetochore [GO:0000776]; kinetochore microtubule [GO:0005828]; membrane [GO:0016020]; nucleus [GO:0005634]; RZZ complex [GO:1990423]; spindle pole [GO:0000922]; centromeric DNA binding [GO:0019237];…
KNTC1	E7ES84	E7ES84_HUMAN	ENSG00000184445		Kinetochore-associated protein 1		actin cytoskeleton [GO:0015629]; cytosol [GO:0005829]; plasma membrane [GO:0005886]		actin cytoskeleton [GO:0015629]; cytosol [GO:0005829]; plasma membrane [GO:0005886]
KNTC1	F5H5V0	F5H5V0_HUMAN	ENSG00000184445		Kinetochore-associated protein 1
KNTC1	H0YFL5	H0YFL5_HUMAN	ENSG00000184445		Kinetochore-associated protein 1 (Fragment)
KNTC1	J3KQF2	J3KQF2_HUMAN	ENSG00000184445		Kinetochore-associated protein 1 (Fragment)
KNTC1	P50748	KNTC1_HUMAN	ENSG00000184445	ENSG00000184445 -> P50748-1	Kinetochore-associated protein 1 (Rough deal homolog) (HsROD) (Rod) (hRod)	cell division [GO:0051301]; mitotic cell cycle checkpoint [GO:0007093]; protein-containing complex assembly [GO:0065003]; regulation of exit from mitosis [GO:0007096]	actin cytoskeleton [GO:0015629]; condensed chromosome kinetochore [GO:0000777]; cytosol [GO:0005829]; kinetochore microtubule [GO:0005828]; nucleus [GO:0005634]; plasma membrane [GO:0005886]; RZZ complex [GO:1990423]; spindle pole [GO:0000922]		actin cytoskeleton [GO:0015629]; condensed chromosome kinetochore [GO:0000777]; cytosol [GO:0005829]; kinetochore microtubule [GO:0005828]; nucleus [GO:0005634]; plasma membrane [GO:0005886]; RZZ complex [GO:1990423]; spindle pole [GO:0000922]; cell division [GO:0051301]; mitotic cell cycle checkpoint [GO:0007093]; protein-containing complex assembly [GO:0065003]; regulation of exit from mitosis …
ZWILCH	H3BPI7	H3BPI7_HUMAN	ENSG00000174442		Protein zwilch homolog (Fragment)
ZWILCH	H3BQ07	H3BQ07_HUMAN	ENSG00000174442		Protein zwilch homolog (Fragment)	mitotic cell cycle checkpoint [GO:0007093]	RZZ complex [GO:1990423]		RZZ complex [GO:1990423]; mitotic cell cycle checkpoint [GO:0007093]
ZWILCH	H3BSG1	H3BSG1_HUMAN	ENSG00000174442		Protein zwilch homolog (Fragment)	mitotic cell cycle checkpoint [GO:0007093]	RZZ complex [GO:1990423]		RZZ complex [GO:1990423]; mitotic cell cycle checkpoint [GO:0007093]
ZWILCH	Q9H900	ZWILC_HUMAN	ENSG00000174442	ENSG00000174442 -> Q9H900-1;Q9H900-2	Protein zwilch homolog (hZwilch)	cell division [GO:0051301]; mitotic cell cycle checkpoint [GO:0007093]	condensed chromosome kinetochore [GO:0000777]; cytosol [GO:0005829]; kinetochore [GO:0000776]; RZZ complex [GO:1990423]		condensed chromosome kinetochore [GO:0000777]; cytosol [GO:0005829]; kinetochore [GO:0000776]; RZZ complex [GO:1990423]; cell division [GO:0051301]; mitotic cell cycle checkpoint [GO:0007093]
ZWINT	A6NH27	A6NH27_HUMAN	ENSG00000122952		ZW10 interactor (cDNA FLJ36489 fis, clone THYMU2018126, highly similar to ZW10 interactor) (cDNA FLJ60420, highly similar to ZW10 interactor)	mitotic cell cycle checkpoint [GO:0007093]	cytosol [GO:0005829]; kinetochore [GO:0000776]; nuclear body [GO:0016604]; nucleoplasm [GO:0005654]		cytosol [GO:0005829]; kinetochore [GO:0000776]; nuclear body [GO:0016604]; nucleoplasm [GO:0005654]; mitotic cell cycle checkpoint [GO:0007093]
ZWINT	O95229	ZWINT_HUMAN	ENSG00000122952	ENSG00000122952 -> O95229-1;O95229-2	ZW10 interactor (ZW10-interacting protein 1) (Zwint-1)	cell division [GO:0051301]; establishment of localization in cell [GO:0051649]; mitotic cell cycle checkpoint [GO:0007093]; mitotic sister chromatid segregation [GO:0000070]	cell [GO:0005623]; condensed chromosome kinetochore [GO:0000777]; cytoplasm [GO:0005737]; cytosol [GO:0005829]; dendrite [GO:0030425]; kinetochore [GO:0000776]; nuclear body [GO:0016604]; nucleoplasm [GO:0005654]	protein N-terminus binding [GO:0047485]	cell [GO:0005623]; condensed chromosome kinetochore [GO:0000777]; cytoplasm [GO:0005737]; cytosol [GO:0005829]; dendrite [GO:0030425]; kinetochore [GO:0000776]; nuclear body [GO:0016604]; nucleoplasm [GO:0005654]; protein N-terminus binding [GO:0047485]; cell division [GO:0051301]; establishment of localization in cell [GO:0051649]; mitotic cell cycle checkpoint [GO:0007093]; mitotic sister chrom…
ZWINT	R4GMS7	R4GMS7_HUMAN	ENSG00000122952		ZW10 interactor	mitotic cell cycle checkpoint [GO:0007093]	kinetochore [GO:0000776]		kinetochore [GO:0000776]; mitotic cell cycle checkpoint [GO:0007093]
AURKB	J3KRF8	J3KRF8_HUMAN	ENSG00000178999		Aurora kinase B	histone H3-S28 phosphorylation [GO:0043988]; mitotic spindle assembly checkpoint [GO:0007094]; positive regulation of cytokinesis [GO:0032467]	chromosome passenger complex [GO:0032133]	protein serine/threonine kinase activity [GO:0004674]	chromosome passenger complex [GO:0032133]; protein serine/threonine kinase activity [GO:0004674]; histone H3-S28 phosphorylation [GO:0043988]; mitotic spindle assembly checkpoint [GO:0007094]; positive regulation of cytokinesis [GO:0032467]
AURKB	J3KRJ2	J3KRJ2_HUMAN	ENSG00000178999		Aurora kinase B (Fragment)	histone H3-S28 phosphorylation [GO:0043988]; mitotic spindle assembly checkpoint [GO:0007094]; positive regulation of cytokinesis [GO:0032467]	chromosome passenger complex [GO:0032133]	ATP binding [GO:0005524]; protein serine/threonine kinase activity [GO:0004674]	chromosome passenger complex [GO:0032133]; ATP binding [GO:0005524]; protein serine/threonine kinase activity [GO:0004674]; histone H3-S28 phosphorylation [GO:0043988]; mitotic spindle assembly checkpoint [GO:0007094]; positive regulation of cytokinesis [GO:0032467]
AURKB	J3KT86	J3KT86_HUMAN	ENSG00000178999		Aurora kinase B (Fragment)	histone H3-S28 phosphorylation [GO:0043988]; mitotic spindle assembly checkpoint [GO:0007094]; positive regulation of cytokinesis [GO:0032467]	chromosome passenger complex [GO:0032133]	ATP binding [GO:0005524]; protein serine/threonine kinase activity [GO:0004674]	chromosome passenger complex [GO:0032133]; ATP binding [GO:0005524]; protein serine/threonine kinase activity [GO:0004674]; histone H3-S28 phosphorylation [GO:0043988]; mitotic spindle assembly checkpoint [GO:0007094]; positive regulation of cytokinesis [GO:0032467]
AURKB	J3KTD6	J3KTD6_HUMAN	ENSG00000178999		Aurora kinase B (Fragment)	histone H3-S28 phosphorylation [GO:0043988]; mitotic spindle assembly checkpoint [GO:0007094]; positive regulation of cytokinesis [GO:0032467]	chromosome passenger complex [GO:0032133]; midbody [GO:0030496]; nucleoplasm [GO:0005654]	ATP binding [GO:0005524]; protein serine/threonine kinase activity [GO:0004674]	chromosome passenger complex [GO:0032133]; midbody [GO:0030496]; nucleoplasm [GO:0005654]; ATP binding [GO:0005524]; protein serine/threonine kinase activity [GO:0004674]; histone H3-S28 phosphorylation [GO:0043988]; mitotic spindle assembly checkpoint [GO:0007094]; positive regulation of cytokinesis [GO:0032467]
AURKB	J3QLN8	J3QLN8_HUMAN	ENSG00000178999		Aurora kinase B (Fragment)	histone H3-S28 phosphorylation [GO:0043988]; mitotic spindle assembly checkpoint [GO:0007094]; positive regulation of cytokinesis [GO:0032467]	chromosome passenger complex [GO:0032133]	ATP binding [GO:0005524]; protein serine/threonine kinase activity [GO:0004674]	chromosome passenger complex [GO:0032133]; ATP binding [GO:0005524]; protein serine/threonine kinase activity [GO:0004674]; histone H3-S28 phosphorylation [GO:0043988]; mitotic spindle assembly checkpoint [GO:0007094]; positive regulation of cytokinesis [GO:0032467]
AURKB	J3QR41	J3QR41_HUMAN	ENSG00000178999		Aurora kinase B (Fragment)	histone H3-S28 phosphorylation [GO:0043988]; mitotic spindle assembly checkpoint [GO:0007094]; positive regulation of cytokinesis [GO:0032467]	chromosome passenger complex [GO:0032133]	ATP binding [GO:0005524]; protein serine/threonine kinase activity [GO:0004674]	chromosome passenger complex [GO:0032133]; ATP binding [GO:0005524]; protein serine/threonine kinase activity [GO:0004674]; histone H3-S28 phosphorylation [GO:0043988]; mitotic spindle assembly checkpoint [GO:0007094]; positive regulation of cytokinesis [GO:0032467]
AURKB	Q96GD4	AURKB_HUMAN	ENSG00000178999	ENSG00000178999 -> Q96GD4-1;Q96GD4-2;Q96GD4-4;Q96GD4-5	Aurora kinase B (EC 2.7.11.1) (Aurora 1) (Aurora- and IPL1-like midbody-associated protein 1) (AIM-1) (Aurora/IPL1-related kinase 2) (ARK-2) (Aurora-related kinase 2) (STK-1) (Serine/threonine-protein kinase 12) (Serine/threonine-protein kinase 5) (Serine/threonine-protein kinase aurora-B)	abscission [GO:0009838]; aging [GO:0007568]; anaphase-promoting complex-dependent catabolic process [GO:0031145]; attachment of spindle microtubules to kinetochore [GO:0008608]; cell population proliferation [GO:0008283]; cellular response to UV [GO:0034644]; cleavage furrow formation [GO:0036089]; histone H3-S28 phosphorylation [GO:0043988]; histone modification [GO:0016570]; mitotic cytokinesis…	chromocenter [GO:0010369]; chromosome passenger complex [GO:0032133]; condensed chromosome, centromeric region [GO:0000779]; condensed nuclear chromosome, centromeric region [GO:0000780]; cytosol [GO:0005829]; kinetochore [GO:0000776]; midbody [GO:0030496]; mitotic spindle midzone [GO:1990023]; nucleoplasm [GO:0005654]; nucleus [GO:0005634]; spindle [GO:0005819]; spindle microtubule [GO:0005876];…	ATP binding [GO:0005524]; histone serine kinase activity [GO:0035174]; kinase binding [GO:0019900]; metal ion binding [GO:0046872]; protein serine/threonine/tyrosine kinase activity [GO:0004712]; protein serine/threonine kinase activity [GO:0004674]	chromocenter [GO:0010369]; chromosome passenger complex [GO:0032133]; condensed chromosome, centromeric region [GO:0000779]; condensed nuclear chromosome, centromeric region [GO:0000780]; cytosol [GO:0005829]; kinetochore [GO:0000776]; midbody [GO:0030496]; mitotic spindle midzone [GO:1990023]; nucleoplasm [GO:0005654]; nucleus [GO:0005634]; spindle [GO:0005819]; spindle microtubule [GO:0005876];…
CDCA8	Q53HL2	BOREA_HUMAN	ENSG00000134690		Borealin (Cell division cycle-associated protein 8) (Dasra-B) (hDasra-B) (Pluripotent embryonic stem cell-related gene 3 protein)	cell division [GO:0051301]; chromosome organization [GO:0051276]; mitotic metaphase plate congression [GO:0007080]; mitotic sister chromatid segregation [GO:0000070]	cell [GO:0005623]; chromocenter [GO:0010369]; chromosome, centromeric region [GO:0000775]; chromosome passenger complex [GO:0032133]; cytosol [GO:0005829]; intercellular bridge [GO:0045171]; midbody [GO:0030496]; nucleolus [GO:0005730]; nucleoplasm [GO:0005654]; protein-containing complex [GO:0032991]; spindle midzone [GO:0051233]		cell [GO:0005623]; chromocenter [GO:0010369]; chromosome passenger complex [GO:0032133]; chromosome, centromeric region [GO:0000775]; cytosol [GO:0005829]; intercellular bridge [GO:0045171]; midbody [GO:0030496]; nucleolus [GO:0005730]; nucleoplasm [GO:0005654]; protein-containing complex [GO:0032991]; spindle midzone [GO:0051233]; cell division [GO:0051301]; chromosome organization [GO:0051276];…
INCENP	E9PM67	E9PM67_HUMAN	ENSG00000149503		Inner centromere protein (Fragment)	mitotic sister chromatid segregation [GO:0000070]; regulation of mitotic cytokinesis [GO:1902412]			mitotic sister chromatid segregation [GO:0000070]; regulation of mitotic cytokinesis [GO:1902412]
INCENP	Q9NQS7	INCE_HUMAN	ENSG00000149503	ENSG00000149503 -> Q9NQS7-1;Q9NQS7-2	Inner centromere protein	chromosome segregation [GO:0007059]; mitotic cytokinesis [GO:0000281]; mitotic sister chromatid segregation [GO:0000070]; regulation of mitotic cytokinesis [GO:1902412]	central element [GO:0000801]; chromocenter [GO:0010369]; chromosome, centromeric region [GO:0000775]; condensed chromosome kinetochore [GO:0000777]; cytosol [GO:0005829]; kinetochore [GO:0000776]; lateral element [GO:0000800]; microtubule [GO:0005874]; midbody [GO:0030496]; nuclear body [GO:0016604]; nucleoplasm [GO:0005654]; pericentric heterochromatin [GO:0005721]; protein-containing complex [G…		central element [GO:0000801]; chromocenter [GO:0010369]; chromosome, centromeric region [GO:0000775]; condensed chromosome kinetochore [GO:0000777]; cytosol [GO:0005829]; kinetochore [GO:0000776]; lateral element [GO:0000800]; microtubule [GO:0005874]; midbody [GO:0030496]; nuclear body [GO:0016604]; nucleoplasm [GO:0005654]; pericentric heterochromatin [GO:0005721]; protein-containing complex [G…
BIRC5	A0A0B4J1S3	A0A0B4J1S3_HUMAN	ENSG00000089685		Baculoviral IAP repeat-containing protein 5
BIRC5	H3BLT4	H3BLT4_HUMAN	ENSG00000089685		Baculoviral IAP repeat-containing protein 5	microtubule cytoskeleton organization [GO:0000226]; negative regulation of neuron apoptotic process [GO:0043524]; regulation of insulin secretion involved in cellular response to glucose stimulus [GO:0061178]; regulation of mitotic cell cycle [GO:0007346]; regulation of type B pancreatic cell proliferation [GO:0061469]	cytoplasm [GO:0005737]		cytoplasm [GO:0005737]; microtubule cytoskeleton organization [GO:0000226]; negative regulation of neuron apoptotic process [GO:0043524]; regulation of insulin secretion involved in cellular response to glucose stimulus [GO:0061178]; regulation of mitotic cell cycle [GO:0007346]; regulation of type B pancreatic cell proliferation [GO:0061469]
BIRC5	K7ELG2	K7ELG2_HUMAN	ENSG00000089685		Baculoviral IAP repeat-containing protein 5 (Fragment)
BIRC5	K7EMW2	K7EMW2_HUMAN	ENSG00000089685		Baculoviral IAP repeat-containing protein 5 (Fragment)
BIRC5	K7EP76	K7EP76_HUMAN	ENSG00000089685		Baculoviral IAP repeat-containing protein 5 (Fragment)
BIRC5	O15392	BIRC5_HUMAN	ENSG00000089685	ENSG00000089685 -> O15392-3;O15392-4;O15392-6;O15392-7	Baculoviral IAP repeat-containing protein 5 (Apoptosis inhibitor 4) (Apoptosis inhibitor survivin)	cell division [GO:0051301]; chromosome segregation [GO:0007059]; cytokine-mediated signaling pathway [GO:0019221]; establishment of chromosome localization [GO:0051303]; G2/M transition of mitotic cell cycle [GO:0000086]; mitotic cell cycle [GO:0000278]; mitotic cytokinesis [GO:0000281]; mitotic spindle assembly [GO:0090307]; mitotic spindle assembly checkpoint [GO:0007094]; negative regulation o…	cell [GO:0005623]; centriole [GO:0005814]; chromosome, centromeric region [GO:0000775]; chromosome passenger complex [GO:0032133]; condensed chromosome kinetochore [GO:0000777]; cytoplasm [GO:0005737]; cytoplasmic microtubule [GO:0005881]; cytosol [GO:0005829]; interphase microtubule organizing center [GO:0031021]; midbody [GO:0030496]; nuclear chromosome [GO:0000228]; nucleoplasm [GO:0005654]; n…	chaperone binding [GO:0051087]; cobalt ion binding [GO:0050897]; cofactor binding [GO:0048037]; cysteine-type endopeptidase inhibitor activity involved in apoptotic process [GO:0043027]; enzyme binding [GO:0019899]; identical protein binding [GO:0042802]; metal ion binding [GO:0046872]; microtubule binding [GO:0008017]; protein heterodimerization activity [GO:0046982]; protein homodimerization ac…	cell [GO:0005623]; centriole [GO:0005814]; chromosome passenger complex [GO:0032133]; chromosome, centromeric region [GO:0000775]; condensed chromosome kinetochore [GO:0000777]; cytoplasm [GO:0005737]; cytoplasmic microtubule [GO:0005881]; cytosol [GO:0005829]; interphase microtubule organizing center [GO:0031021]; midbody [GO:0030496]; nuclear chromosome [GO:0000228]; nucleoplasm [GO:0005654]; n…
TPR	P12270	TPR_HUMAN	ENSG00000047410	ENSG00000047410 -> P12270-1;P12270-2	Nucleoprotein TPR (Megator) (NPC-associated intranuclear protein) (Translocated promoter region protein)	cell division [GO:0051301]; cellular response to heat [GO:0034605]; cellular response to interferon-alpha [GO:0035457]; intracellular transport of virus [GO:0075733]; mitotic spindle assembly checkpoint [GO:0007094]; mRNA export from nucleus [GO:0006406]; mRNA export from nucleus in response to heat stress [GO:0031990]; negative regulation of RNA export from nucleus [GO:0046832]; negative regulat…	cytoplasm [GO:0005737]; cytoplasmic dynein complex [GO:0005868]; extrinsic component of membrane [GO:0019898]; host cell [GO:0043657]; kinetochore [GO:0000776]; mitotic spindle [GO:0072686]; nuclear envelope [GO:0005635]; nuclear inclusion body [GO:0042405]; nuclear membrane [GO:0031965]; nuclear periphery [GO:0034399]; nuclear pore [GO:0005643]; nuclear pore nuclear basket [GO:0044615]; nucleopl…	chromatin binding [GO:0003682]; dynein complex binding [GO:0070840]; heat shock protein binding [GO:0031072]; mitogen-activated protein kinase binding [GO:0051019]; mRNA binding [GO:0003729]; protein homodimerization activity [GO:0042803]; RNA binding [GO:0003723]; structural constituent of nuclear pore [GO:0017056]; tubulin binding [GO:0015631]	cytoplasm [GO:0005737]; cytoplasmic dynein complex [GO:0005868]; extrinsic component of membrane [GO:0019898]; host cell [GO:0043657]; kinetochore [GO:0000776]; mitotic spindle [GO:0072686]; nuclear envelope [GO:0005635]; nuclear inclusion body [GO:0042405]; nuclear membrane [GO:0031965]; nuclear periphery [GO:0034399]; nuclear pore [GO:0005643]; nuclear pore nuclear basket [GO:0044615]; nucleopl…
TPR	Q5SWX9	Q5SWX9_HUMAN	ENSG00000047410		Nucleoprotein TPR (Fragment)
CLASP1	C9J151	C9J151_HUMAN	ENSG00000074054		CLIP-associating protein 1 (Fragment)		cytoplasmic microtubule [GO:0005881]; kinetochore microtubule [GO:0005828]	kinetochore binding [GO:0043515]; microtubule plus-end binding [GO:0051010]	cytoplasmic microtubule [GO:0005881]; kinetochore microtubule [GO:0005828]; kinetochore binding [GO:0043515]; microtubule plus-end binding [GO:0051010]
CLASP1	C9JP76	C9JP76_HUMAN	ENSG00000074054		CLIP-associating protein 1 (Fragment)		cytoplasmic microtubule [GO:0005881]; kinetochore microtubule [GO:0005828]	kinetochore binding [GO:0043515]; microtubule plus-end binding [GO:0051010]	cytoplasmic microtubule [GO:0005881]; kinetochore microtubule [GO:0005828]; kinetochore binding [GO:0043515]; microtubule plus-end binding [GO:0051010]
CLASP1	F8WA11	F8WA11_HUMAN	ENSG00000074054		CLIP-associating protein 1		cytoplasmic microtubule [GO:0005881]; kinetochore microtubule [GO:0005828]	kinetochore binding [GO:0043515]; microtubule plus-end binding [GO:0051010]	cytoplasmic microtubule [GO:0005881]; kinetochore microtubule [GO:0005828]; kinetochore binding [GO:0043515]; microtubule plus-end binding [GO:0051010]
CLASP1	H0Y5T1	H0Y5T1_HUMAN	ENSG00000074054		CLIP-associating protein 1 (Fragment)		cytoplasmic microtubule [GO:0005881]; kinetochore microtubule [GO:0005828]	kinetochore binding [GO:0043515]; microtubule plus-end binding [GO:0051010]	cytoplasmic microtubule [GO:0005881]; kinetochore microtubule [GO:0005828]; kinetochore binding [GO:0043515]; microtubule plus-end binding [GO:0051010]
CLASP1	Q7Z460	CLAP1_HUMAN	ENSG00000074054	ENSG00000074054 -> Q7Z460-1;Q7Z460-2;Q7Z460-4;Q7Z460-5	CLIP-associating protein 1 (Cytoplasmic linker-associated protein 1) (Multiple asters homolog 1) (Protein Orbit homolog 1) (hOrbit1)	astral microtubule organization [GO:0030953]; cell division [GO:0051301]; ciliary basal body-plasma membrane docking [GO:0097711]; establishment of epithelial cell polarity [GO:0090162]; establishment of mitotic spindle localization [GO:0040001]; establishment of spindle orientation [GO:0051294]; establishment or maintenance of cell polarity [GO:0007163]; exit from mitosis [GO:0010458]; G2/M tran…	basal cortex [GO:0045180]; cell [GO:0005623]; cell cortex [GO:0005938]; centrosomal corona [GO:0031592]; centrosome [GO:0005813]; condensed chromosome kinetochore [GO:0000777]; cortical microtubule cytoskeleton [GO:0030981]; cytoplasmic microtubule [GO:0005881]; cytosol [GO:0005829]; Golgi apparatus [GO:0005794]; kinetochore [GO:0000776]; kinetochore microtubule [GO:0005828]; membrane [GO:0016020…	dystroglycan binding [GO:0002162]; kinetochore binding [GO:0043515]; microtubule binding [GO:0008017]; microtubule plus-end binding [GO:0051010]	basal cortex [GO:0045180]; cell [GO:0005623]; cell cortex [GO:0005938]; centrosomal corona [GO:0031592]; centrosome [GO:0005813]; condensed chromosome kinetochore [GO:0000777]; cortical microtubule cytoskeleton [GO:0030981]; cytoplasmic microtubule [GO:0005881]; cytosol [GO:0005829]; Golgi apparatus [GO:0005794]; kinetochore [GO:0000776]; kinetochore microtubule [GO:0005828]; membrane [GO:0016020…
CLASP2	A0A0U1RQI6	A0A0U1RQI6_HUMAN	ENSG00000163539		CLIP-associating protein 2		cytosol [GO:0005829]; Golgi apparatus [GO:0005794]		cytosol [GO:0005829]; Golgi apparatus [GO:0005794]
CLASP2	B3KR06	B3KR06_HUMAN	ENSG00000163539		CLIP-associating protein 2 (Cytoplasmic linker associated protein 2, isoform CRA_c) (cDNA FLJ33397 fis, clone BRACE2007937, highly similar to CLIP-associating protein 2)
CLASP2	C9J668	C9J668_HUMAN	ENSG00000163539		CLIP-associating protein 2 (Fragment)
CLASP2	D6RBU8	D6RBU8_HUMAN	ENSG00000163539		CLIP-associating protein 2 (Fragment)
CLASP2	E3W994	E3W994_HUMAN	ENSG00000163539		CLIP-associating protein 2		cytosol [GO:0005829]; Golgi apparatus [GO:0005794]		cytosol [GO:0005829]; Golgi apparatus [GO:0005794]
CLASP2	E7ENG2	E7ENG2_HUMAN	ENSG00000163539		CLIP-associating protein 2
CLASP2	E7ERI8	E7ERI8_HUMAN	ENSG00000163539		CLIP-associating protein 2		cytosol [GO:0005829]; Golgi apparatus [GO:0005794]		cytosol [GO:0005829]; Golgi apparatus [GO:0005794]
CLASP2	E7EW49	E7EW49_HUMAN	ENSG00000163539		CLIP-associating protein 2		cytosol [GO:0005829]; Golgi apparatus [GO:0005794]		cytosol [GO:0005829]; Golgi apparatus [GO:0005794]
CLASP2	H7C4I5	H7C4I5_HUMAN	ENSG00000163539		CLIP-associating protein 2 (Fragment)		cytosol [GO:0005829]; Golgi apparatus [GO:0005794]		cytosol [GO:0005829]; Golgi apparatus [GO:0005794]
CLASP2	H7C4M5	H7C4M5_HUMAN	ENSG00000163539		CLIP-associating protein 2 (Fragment)		cytoplasmic microtubule [GO:0005881]; kinetochore microtubule [GO:0005828]	kinetochore binding [GO:0043515]; microtubule plus-end binding [GO:0051010]	cytoplasmic microtubule [GO:0005881]; kinetochore microtubule [GO:0005828]; kinetochore binding [GO:0043515]; microtubule plus-end binding [GO:0051010]
CLASP2	H7C4X8	H7C4X8_HUMAN	ENSG00000163539		CLIP-associating protein 2 (Fragment)
CLASP2	H7C5M8	H7C5M8_HUMAN	ENSG00000163539		CLIP-associating protein 2 (Fragment)
CLASP2	J3KR49	J3KR49_HUMAN	ENSG00000163539		CLIP-associating protein 2		cytosol [GO:0005829]; Golgi apparatus [GO:0005794]		cytosol [GO:0005829]; Golgi apparatus [GO:0005794]
CLASP2	O75122	CLAP2_HUMAN	ENSG00000163539	ENSG00000163539 -> O75122-1;O75122-2;O75122-3	CLIP-associating protein 2 (Cytoplasmic linker-associated protein 2) (Protein Orbit homolog 2) (hOrbit2)	cell division [GO:0051301]; establishment or maintenance of cell polarity [GO:0007163]; exit from mitosis [GO:0010458]; Golgi organization [GO:0007030]; microtubule anchoring [GO:0034453]; microtubule cytoskeleton organization [GO:0000226]; microtubule nucleation [GO:0007020]; microtubule organizing center organization [GO:0031023]; mitotic spindle organization [GO:0007052]; negative regulation o…	axonal growth cone [GO:0044295]; basal cortex [GO:0045180]; cell [GO:0005623]; cell cortex [GO:0005938]; cell leading edge [GO:0031252]; condensed chromosome kinetochore [GO:0000777]; cortical microtubule plus-end [GO:1903754]; cytoplasm [GO:0005737]; cytoplasmic microtubule [GO:0005881]; cytosol [GO:0005829]; Golgi apparatus [GO:0005794]; kinetochore microtubule [GO:0005828]; membrane [GO:001602…	actin filament binding [GO:0051015]; dystroglycan binding [GO:0002162]; microtubule binding [GO:0008017]; microtubule plus-end binding [GO:0051010]; protein tyrosine kinase binding [GO:1990782]	axonal growth cone [GO:0044295]; basal cortex [GO:0045180]; cell [GO:0005623]; cell cortex [GO:0005938]; cell leading edge [GO:0031252]; condensed chromosome kinetochore [GO:0000777]; cortical microtubule plus-end [GO:1903754]; cytoplasm [GO:0005737]; cytoplasmic microtubule [GO:0005881]; cytosol [GO:0005829]; Golgi apparatus [GO:0005794]; kinetochore microtubule [GO:0005828]; membrane [GO:001602…
SGO1	F8WB17	F8WB17_HUMAN	ENSG00000129810		Shugoshin 1	mitotic sister chromatid cohesion, centromeric [GO:0071962]	chromosome, centromeric region [GO:0000775]		chromosome, centromeric region [GO:0000775]; mitotic sister chromatid cohesion, centromeric [GO:0071962]
SGO1	Q5FBB7	SGO1_HUMAN	ENSG00000129810	ENSG00000129810 -> Q5FBB7-1;Q5FBB7-2;Q5FBB7-3;Q5FBB7-4;Q5FBB7-5;Q5FBB7-6;Q5FBB7-7	Shugoshin 1 (Serologically defined breast cancer antigen NY-BR-85) (Shugoshin-like 1)	attachment of spindle microtubules to kinetochore [GO:0008608]; cell division [GO:0051301]; centriole-centriole cohesion [GO:0010457]; chromosome segregation [GO:0007059]; meiotic chromosome segregation [GO:0045132]; mitotic sister chromatid cohesion, centromeric [GO:0071962]	centrosome [GO:0005813]; chromosome, centromeric region [GO:0000775]; condensed chromosome, centromeric region [GO:0000779]; condensed chromosome kinetochore [GO:0000777]; cytosol [GO:0005829]; kinetochore [GO:0000776]; nuclear body [GO:0016604]; nucleoplasm [GO:0005654]; spindle pole [GO:0000922]	kinase binding [GO:0019900]	centrosome [GO:0005813]; chromosome, centromeric region [GO:0000775]; condensed chromosome kinetochore [GO:0000777]; condensed chromosome, centromeric region [GO:0000779]; cytosol [GO:0005829]; kinetochore [GO:0000776]; nuclear body [GO:0016604]; nucleoplasm [GO:0005654]; spindle pole [GO:0000922]; kinase binding [GO:0019900]; attachment of spindle microtubules to kinetochore [GO:0008608]; cell d…
SGO2	C9JW92	C9JW92_HUMAN	ENSG00000163535		Shugoshin 2 (Fragment)	meiotic sister chromatid cohesion, centromeric [GO:0051754]	chromosome, centromeric region [GO:0000775]		chromosome, centromeric region [GO:0000775]; meiotic sister chromatid cohesion, centromeric [GO:0051754]
SGO2	Q562F6	SGO2_HUMAN	ENSG00000163535	ENSG00000163535 -> Q562F6-1;Q562F6-3	Shugoshin 2 (Shugoshin-2) (Shugoshin-like 2) (Tripin)	cell division [GO:0051301]; meiotic sister chromatid cohesion, centromeric [GO:0051754]	chromosome, centromeric region [GO:0000775]; condensed chromosome kinetochore [GO:0000777]; cytosol [GO:0005829]; mitotic cohesin complex [GO:0030892]; nuclear body [GO:0016604]; nucleoplasm [GO:0005654]		chromosome, centromeric region [GO:0000775]; condensed chromosome kinetochore [GO:0000777]; cytosol [GO:0005829]; mitotic cohesin complex [GO:0030892]; nuclear body [GO:0016604]; nucleoplasm [GO:0005654]; cell division [GO:0051301]; meiotic sister chromatid cohesion, centromeric [GO:0051754]
HJURP	C9JWC4	C9JWC4_HUMAN	ENSG00000123485		Holliday junction recognition protein (Fragment)		mitochondrion [GO:0005739]; nucleolus [GO:0005730]; nucleoplasm [GO:0005654]	histone binding [GO:0042393]	mitochondrion [GO:0005739]; nucleolus [GO:0005730]; nucleoplasm [GO:0005654]; histone binding [GO:0042393]
HJURP	F8WCV1	F8WCV1_HUMAN	ENSG00000123485		Holliday junction recognition protein		nucleus [GO:0005634]	histone binding [GO:0042393]	nucleus [GO:0005634]; histone binding [GO:0042393]
HJURP	H7C0I6	H7C0I6_HUMAN	ENSG00000123485		Holliday junction recognition protein (Fragment)
HJURP	H7C3V8	H7C3V8_HUMAN	ENSG00000123485		Holliday junction recognition protein (Fragment)
HJURP	Q8NCD3	HJURP_HUMAN	ENSG00000123485	ENSG00000123485 -> Q8NCD3-1;Q8NCD3-2;Q8NCD3-3	Holliday junction recognition protein (14-3-3-associated AKT substrate) (Fetal liver-expressing gene 1 protein) (Up-regulated in lung cancer 9)	cell cycle [GO:0007049]; CENP-A containing nucleosome assembly [GO:0034080]; chromosome segregation [GO:0007059]; regulation of DNA binding [GO:0051101]; regulation of protein-containing complex assembly [GO:0043254]	chromosome, centromeric region [GO:0000775]; condensed chromosome kinetochore [GO:0000777]; mitochondrion [GO:0005739]; nucleolus [GO:0005730]; nucleoplasm [GO:0005654]	DNA binding [GO:0003677]; histone binding [GO:0042393]; identical protein binding [GO:0042802]	chromosome, centromeric region [GO:0000775]; condensed chromosome kinetochore [GO:0000777]; mitochondrion [GO:0005739]; nucleolus [GO:0005730]; nucleoplasm [GO:0005654]; DNA binding [GO:0003677]; histone binding [GO:0042393]; identical protein binding [GO:0042802]; cell cycle [GO:0007049]; CENP-A containing nucleosome assembly [GO:0034080]; chromosome segregation [GO:0007059]; regulation of DNA b…
MIS18A	Q9NYP9	MS18A_HUMAN	ENSG00000159055		Protein Mis18-alpha (FAPP1-associated protein 1)	cell cycle [GO:0007049]; cell division [GO:0051301]; CENP-A containing nucleosome assembly [GO:0034080]; chromosome segregation [GO:0007059]; regulation of DNA methylation [GO:0044030]	chromatin [GO:0000785]; chromosome, centromeric region [GO:0000775]; cytosol [GO:0005829]; nucleoplasm [GO:0005654]; nucleus [GO:0005634]	metal ion binding [GO:0046872]	chromatin [GO:0000785]; chromosome, centromeric region [GO:0000775]; cytosol [GO:0005829]; nucleoplasm [GO:0005654]; nucleus [GO:0005634]; metal ion binding [GO:0046872]; cell cycle [GO:0007049]; cell division [GO:0051301]; CENP-A containing nucleosome assembly [GO:0034080]; chromosome segregation [GO:0007059]; regulation of DNA methylation [GO:0044030]
OIP5	H0YKL4	H0YKL4_HUMAN	ENSG00000104147		Protein yippee-like (Fragment)		intracellular membrane-bounded organelle [GO:0043231]; nuclear speck [GO:0016607]	metal ion binding [GO:0046872]	intracellular membrane-bounded organelle [GO:0043231]; nuclear speck [GO:0016607]; metal ion binding [GO:0046872]
OIP5	O43482	MS18B_HUMAN	ENSG00000104147		Protein Mis18-beta (Cancer/testis antigen 86) (CT86) (Opa-interacting protein 5) (OIP-5)	cell communication [GO:0007154]; cell cycle [GO:0007049]; cell division [GO:0051301]; CENP-A containing nucleosome assembly [GO:0034080]; chromosome segregation [GO:0007059]	Cajal body [GO:0015030]; chromatin [GO:0000785]; chromocenter [GO:0010369]; chromosome, centromeric region [GO:0000775]; intracellular membrane-bounded organelle [GO:0043231]; nuclear speck [GO:0016607]; nucleoplasm [GO:0005654]; nucleus [GO:0005634]	identical protein binding [GO:0042802]; metal ion binding [GO:0046872]	Cajal body [GO:0015030]; chromatin [GO:0000785]; chromocenter [GO:0010369]; chromosome, centromeric region [GO:0000775]; intracellular membrane-bounded organelle [GO:0043231]; nuclear speck [GO:0016607]; nucleoplasm [GO:0005654]; nucleus [GO:0005634]; identical protein binding [GO:0042802]; metal ion binding [GO:0046872]; cell communication [GO:0007154]; cell cycle [GO:0007049]; cell division [GO…
MIS18BP1	C9J2Q8	C9J2Q8_HUMAN	ENSG00000129534		Mis18-binding protein 1 (Fragment)
MIS18BP1	G5E9K5	G5E9K5_HUMAN	ENSG00000129534		Chromosome 14 open reading frame 106, isoform CRA_a (Mis18-binding protein 1)
MIS18BP1	H0YJM1	H0YJM1_HUMAN	ENSG00000129534		Mis18-binding protein 1 (Fragment)
MIS18BP1	H7C1S6	H7C1S6_HUMAN	ENSG00000129534		Mis18-binding protein 1 (Fragment)
MIS18BP1	Q6P0N0	M18BP_HUMAN	ENSG00000129534	ENSG00000129534 -> Q6P0N0-1	Mis18-binding protein 1 (Kinetochore-associated protein KNL-2 homolog) (HsKNL-2) (P243)	cell cycle [GO:0007049]; cell division [GO:0051301]; CENP-A containing nucleosome assembly [GO:0034080]	condensed nuclear chromosome kinetochore [GO:0000778]; nucleoplasm [GO:0005654]	DNA binding [GO:0003677]; DNA-binding transcription factor activity, RNA polymerase II-specific [GO:0000981]	condensed nuclear chromosome kinetochore [GO:0000778]; nucleoplasm [GO:0005654]; DNA binding [GO:0003677]; DNA-binding transcription factor activity, RNA polymerase II-specific [GO:0000981]; cell cycle [GO:0007049]; cell division [GO:0051301]; CENP-A containing nucleosome assembly [GO:0034080]
TTK	D6REX1	D6REX1_HUMAN	ENSG00000112742		Dual-specificity protein kinase TTK (Fragment)	chromosome separation [GO:0051304]; mitotic cell cycle checkpoint [GO:0007093]		protein serine/threonine/tyrosine kinase activity [GO:0004712]	protein serine/threonine/tyrosine kinase activity [GO:0004712]; chromosome separation [GO:0051304]; mitotic cell cycle checkpoint [GO:0007093]
TTK	D6RF82	D6RF82_HUMAN	ENSG00000112742		Dual-specificity protein kinase TTK (Fragment)	chromosome separation [GO:0051304]; mitotic cell cycle checkpoint [GO:0007093]		protein serine/threonine/tyrosine kinase activity [GO:0004712]	protein serine/threonine/tyrosine kinase activity [GO:0004712]; chromosome separation [GO:0051304]; mitotic cell cycle checkpoint [GO:0007093]
TTK	D6RFY1	D6RFY1_HUMAN	ENSG00000112742		Dual-specificity protein kinase TTK
TTK	D6RIC6	D6RIC6_HUMAN	ENSG00000112742		Dual-specificity protein kinase TTK (Fragment)	chromosome separation [GO:0051304]; mitotic cell cycle checkpoint [GO:0007093]		protein serine/threonine/tyrosine kinase activity [GO:0004712]	protein serine/threonine/tyrosine kinase activity [GO:0004712]; chromosome separation [GO:0051304]; mitotic cell cycle checkpoint [GO:0007093]
TTK	P33981	TTK_HUMAN	ENSG00000112742	ENSG00000112742 -> P33981-1;P33981-2	Dual specificity protein kinase TTK (EC 2.7.12.1) (Phosphotyrosine picked threonine-protein kinase) (PYT)	chromosome segregation [GO:0007059]; chromosome separation [GO:0051304]; female meiosis chromosome segregation [GO:0016321]; meiotic spindle assembly checkpoint [GO:0033316]; mitotic spindle assembly checkpoint [GO:0007094]; mitotic spindle organization [GO:0007052]; peptidyl-serine phosphorylation [GO:0018105]; peptidyl-threonine phosphorylation [GO:0018107]; positive regulation of cell populati…	cytoplasm [GO:0005737]; kinetochore [GO:0000776]; membrane [GO:0016020]; nucleus [GO:0005634]; spindle [GO:0005819]	ATP binding [GO:0005524]; kinetochore binding [GO:0043515]; protein serine/threonine/tyrosine kinase activity [GO:0004712]; protein serine/threonine kinase activity [GO:0004674]; protein tyrosine kinase activity [GO:0004713]	cytoplasm [GO:0005737]; kinetochore [GO:0000776]; membrane [GO:0016020]; nucleus [GO:0005634]; spindle [GO:0005819]; ATP binding [GO:0005524]; kinetochore binding [GO:0043515]; protein serine/threonine kinase activity [GO:0004674]; protein serine/threonine/tyrosine kinase activity [GO:0004712]; protein tyrosine kinase activity [GO:0004713]; chromosome segregation [GO:0007059]; chromosome separati…
PLK1	I3L2H5	I3L2H5_HUMAN	ENSG00000166851		Serine/threonine-protein kinase PLK1 (Fragment)			ATP binding [GO:0005524]; protein kinase activity [GO:0004672]	ATP binding [GO:0005524]; protein kinase activity [GO:0004672]
PLK1	I3L309	I3L309_HUMAN	ENSG00000166851		Serine/threonine-protein kinase PLK1 (Fragment)			ATP binding [GO:0005524]; protein kinase activity [GO:0004672]	ATP binding [GO:0005524]; protein kinase activity [GO:0004672]
PLK1	I3L387	I3L387_HUMAN	ENSG00000166851		Serine/threonine-protein kinase PLK1			ATP binding [GO:0005524]; protein serine/threonine kinase activity [GO:0004674]	ATP binding [GO:0005524]; protein serine/threonine kinase activity [GO:0004674]
PLK1	P53350	PLK1_HUMAN	ENSG00000166851		Serine/threonine-protein kinase PLK1 (EC 2.7.11.21) (Polo-like kinase 1) (PLK-1) (Serine/threonine-protein kinase 13) (STPK13)	anaphase-promoting complex-dependent catabolic process [GO:0031145]; centrosome cycle [GO:0007098]; ciliary basal body-plasma membrane docking [GO:0097711]; establishment of mitotic spindle orientation [GO:0000132]; establishment of protein localization [GO:0045184]; female meiosis chromosome segregation [GO:0016321]; G2/M transition of mitotic cell cycle [GO:0000086]; homologous chromosome segre…	cell [GO:0005623]; centriolar satellite [GO:0034451]; centriole [GO:0005814]; centrosome [GO:0005813]; chromatin [GO:0000785]; condensed nuclear chromosome outer kinetochore [GO:0000942]; cytoplasm [GO:0005737]; cytosol [GO:0005829]; kinetochore [GO:0000776]; microtubule cytoskeleton [GO:0015630]; midbody [GO:0030496]; nucleoplasm [GO:0005654]; nucleus [GO:0005634]; spindle [GO:0005819]; spindle …	anaphase-promoting complex binding [GO:0010997]; ATP binding [GO:0005524]; identical protein binding [GO:0042802]; kinase activity [GO:0016301]; magnesium ion binding [GO:0000287]; microtubule binding [GO:0008017]; protein kinase activity [GO:0004672]; protein kinase binding [GO:0019901]; protein serine/threonine kinase activity [GO:0004674]	cell [GO:0005623]; centriolar satellite [GO:0034451]; centriole [GO:0005814]; centrosome [GO:0005813]; chromatin [GO:0000785]; condensed nuclear chromosome outer kinetochore [GO:0000942]; cytoplasm [GO:0005737]; cytosol [GO:0005829]; kinetochore [GO:0000776]; microtubule cytoskeleton [GO:0015630]; midbody [GO:0030496]; nucleoplasm [GO:0005654]; nucleus [GO:0005634]; spindle [GO:0005819]; spindle …
HASPIN	Q8TF76	HASP_HUMAN	ENSG00000177602	ENSG00000177602 -> Q8TF76-1	Serine/threonine-protein kinase haspin (EC 2.7.11.1) (Germ cell-specific gene 2 protein) (H-haspin) (Haploid germ cell-specific nuclear protein kinase)	histone H3-T3 phosphorylation involved in chromosome passenger complex localization to kinetochore [GO:2000751]; intracellular signal transduction [GO:0035556]; mitotic cell cycle [GO:0000278]; mitotic sister chromatid cohesion [GO:0007064]; protein localization to chromosome, centromeric region [GO:0071459]; protein phosphorylation [GO:0006468]	centrosome [GO:0005813]; chromosome [GO:0005694]; cytoplasm [GO:0005737]; nucleoplasm [GO:0005654]; nucleus [GO:0005634]; spindle [GO:0005819]	ATP binding [GO:0005524]; histone kinase activity (H3-T3 specific) [GO:0072354]; protein kinase activity [GO:0004672]; protein serine/threonine kinase activity [GO:0004674]	centrosome [GO:0005813]; chromosome [GO:0005694]; cytoplasm [GO:0005737]; nucleoplasm [GO:0005654]; nucleus [GO:0005634]; spindle [GO:0005819]; ATP binding [GO:0005524]; histone kinase activity (H3-T3 specific) [GO:0072354]; protein kinase activity [GO:0004672]; protein serine/threonine kinase activity [GO:0004674]; histone H3-T3 phosphorylation involved in chromosome passenger complex localizati…
MASTL	A0A087WUU7	A0A087WUU7_HUMAN	ENSG00000120539		Serine/threonine-protein kinase greatwall (Fragment)		nucleoplasm [GO:0005654]	ATP binding [GO:0005524]; protein serine/threonine kinase activity [GO:0004674]	nucleoplasm [GO:0005654]; ATP binding [GO:0005524]; protein serine/threonine kinase activity [GO:0004674]
MASTL	Q96GX5	GWL_HUMAN	ENSG00000120539	ENSG00000120539 -> Q96GX5-1;Q96GX5-2;Q96GX5-3	Serine/threonine-protein kinase greatwall (GW) (GWL) (hGWL) (EC 2.7.11.1) (Microtubule-associated serine/threonine-protein kinase-like) (MAST-L)	cell division [GO:0051301]; cellular response to DNA damage stimulus [GO:0006974]; female meiosis II [GO:0007147]; G2/M transition of mitotic cell cycle [GO:0000086]; intracellular signal transduction [GO:0035556]; mitotic cell cycle [GO:0000278]; negative regulation of phosphoprotein phosphatase activity [GO:0032515]; peptidyl-serine phosphorylation [GO:0018105]; positive regulation of ubiquitin…	centrosome [GO:0005813]; cleavage furrow [GO:0032154]; cytoplasm [GO:0005737]; nucleoplasm [GO:0005654]; nucleus [GO:0005634]	ATP binding [GO:0005524]; kinase activity [GO:0016301]; protein phosphatase 2A binding [GO:0051721]; protein serine/threonine kinase activity [GO:0004674]	centrosome [GO:0005813]; cleavage furrow [GO:0032154]; cytoplasm [GO:0005737]; nucleoplasm [GO:0005654]; nucleus [GO:0005634]; ATP binding [GO:0005524]; kinase activity [GO:0016301]; protein phosphatase 2A binding [GO:0051721]; protein serine/threonine kinase activity [GO:0004674]; cell division [GO:0051301]; cellular response to DNA damage stimulus [GO:0006974]; female meiosis II [GO:0007147]; G…
PPP2CA	E5RHP4	E5RHP4_HUMAN	ENSG00000113575		Serine/threonine-protein phosphatase (EC 3.1.3.16) (Fragment)			phosphoprotein phosphatase activity [GO:0004721]	phosphoprotein phosphatase activity [GO:0004721]
PPP2CA	E7ESG8	E7ESG8_HUMAN	ENSG00000113575		Serine/threonine-protein phosphatase (EC 3.1.3.16) (Fragment)			phosphoprotein phosphatase activity [GO:0004721]	phosphoprotein phosphatase activity [GO:0004721]
PPP2CA	P67775	PP2AA_HUMAN	ENSG00000113575	ENSG00000113575 -> P67775-1	Serine/threonine-protein phosphatase 2A catalytic subunit alpha isoform (PP2A-alpha) (EC 3.1.3.16) (Replication protein C) (RP-C)	apoptotic process [GO:0006915]; ceramide metabolic process [GO:0006672]; inactivation of MAPK activity [GO:0000188]; meiotic cell cycle [GO:0051321]; mesoderm development [GO:0007498]; mitotic nuclear envelope reassembly [GO:0007084]; negative regulation of cell growth [GO:0030308]; negative regulation of epithelial to mesenchymal transition [GO:0010719]; negative regulation of tyrosine phosphory…	chromosome, centromeric region [GO:0000775]; cytosol [GO:0005829]; extracellular exosome [GO:0070062]; membrane [GO:0016020]; membrane raft [GO:0045121]; microtubule cytoskeleton [GO:0015630]; mitochondrion [GO:0005739]; nucleus [GO:0005634]; plasma membrane [GO:0005886]; protein phosphatase type 2A complex [GO:0000159]; spindle pole [GO:0000922]; synapse [GO:0045202]	GABA receptor binding [GO:0050811]; metal ion binding [GO:0046872]; phosphoprotein phosphatase activity [GO:0004721]; protein C-terminus binding [GO:0008022]; protein heterodimerization activity [GO:0046982]; protein serine/threonine phosphatase activity [GO:0004722]; tau protein binding [GO:0048156]	chromosome, centromeric region [GO:0000775]; cytosol [GO:0005829]; extracellular exosome [GO:0070062]; membrane [GO:0016020]; membrane raft [GO:0045121]; microtubule cytoskeleton [GO:0015630]; mitochondrion [GO:0005739]; nucleus [GO:0005634]; plasma membrane [GO:0005886]; protein phosphatase type 2A complex [GO:0000159]; spindle pole [GO:0000922]; synapse [GO:0045202]; GABA receptor binding [GO:0…
PPP2CB	E5RFI3	E5RFI3_HUMAN	ENSG00000104695		Serine/threonine-protein phosphatase (EC 3.1.3.16) (Fragment)			phosphoprotein phosphatase activity [GO:0004721]	phosphoprotein phosphatase activity [GO:0004721]
PPP2CB	E5RHC1	E5RHC1_HUMAN	ENSG00000104695		Serine/threonine-protein phosphatase (EC 3.1.3.16) (Fragment)			phosphoprotein phosphatase activity [GO:0004721]	phosphoprotein phosphatase activity [GO:0004721]
PPP2CB	E5RJX4	E5RJX4_HUMAN	ENSG00000104695		Serine/threonine-protein phosphatase 2A catalytic subunit beta isoform
PPP2CB	H0YBN9	H0YBN9_HUMAN	ENSG00000104695		Serine/threonine-protein phosphatase 2A catalytic subunit beta isoform (Fragment)
PPP2CB	H0YC23	H0YC23_HUMAN	ENSG00000104695		Serine/threonine-protein phosphatase 2A catalytic subunit beta isoform (Fragment)			hydrolase activity [GO:0016787]	hydrolase activity [GO:0016787]
PPP2CB	P62714	PP2AB_HUMAN	ENSG00000104695		Serine/threonine-protein phosphatase 2A catalytic subunit beta isoform (PP2A-beta) (EC 3.1.3.16)	apoptotic mitochondrial changes [GO:0008637]; negative regulation of Ras protein signal transduction [GO:0046580]; peptidyl-serine dephosphorylation [GO:0070262]; peptidyl-threonine dephosphorylation [GO:0035970]; positive regulation of microtubule binding [GO:1904528]; proteasome-mediated ubiquitin-dependent protein catabolic process [GO:0043161]; protein dephosphorylation [GO:0006470]; regulati…	chromosome, centromeric region [GO:0000775]; cytosol [GO:0005829]; nucleus [GO:0005634]; protein phosphatase type 2A complex [GO:0000159]; spindle pole [GO:0000922]	metal ion binding [GO:0046872]; protein C-terminus binding [GO:0008022]; protein serine/threonine phosphatase activity [GO:0004722]; tau protein binding [GO:0048156]	chromosome, centromeric region [GO:0000775]; cytosol [GO:0005829]; nucleus [GO:0005634]; protein phosphatase type 2A complex [GO:0000159]; spindle pole [GO:0000922]; metal ion binding [GO:0046872]; protein C-terminus binding [GO:0008022]; protein serine/threonine phosphatase activity [GO:0004722]; tau protein binding [GO:0048156]; apoptotic mitochondrial changes [GO:0008637]; negative regulation …
PPP2R1A	B3KQV6	B3KQV6_HUMAN	ENSG00000105568		Serine/threonine-protein phosphatase 2A 65 kDa regulatory subunit A alpha isoform (cDNA FLJ33169 fis, clone ADRGL2000384, highly similar to Serine/threonine-protein phosphatase 2A 65 kDa regulatory subunit A alpha isoform)	protein-containing complex assembly [GO:0065003]		protein phosphatase regulator activity [GO:0019888]	protein phosphatase regulator activity [GO:0019888]; protein-containing complex assembly [GO:0065003]
PPP2R1A	C9J9C1	C9J9C1_HUMAN	ENSG00000105568		Serine/threonine-protein phosphatase 2A 65 kDa regulatory subunit A alpha isoform (Fragment)	protein-containing complex assembly [GO:0065003]		protein phosphatase regulator activity [GO:0019888]	protein phosphatase regulator activity [GO:0019888]; protein-containing complex assembly [GO:0065003]
PPP2R1A	E9PH38	E9PH38_HUMAN	ENSG00000105568		Serine/threonine-protein phosphatase 2A 65 kDa regulatory subunit A alpha isoform (Fragment)	protein-containing complex assembly [GO:0065003]		protein phosphatase regulator activity [GO:0019888]	protein phosphatase regulator activity [GO:0019888]; protein-containing complex assembly [GO:0065003]
PPP2R1A	M0QXG4	M0QXG4_HUMAN	ENSG00000105568		Serine/threonine-protein phosphatase 2A 65 kDa regulatory subunit A alpha isoform
PPP2R1A	M0R0K6	M0R0K6_HUMAN	ENSG00000105568		Serine/threonine-protein phosphatase 2A 65 kDa regulatory subunit A alpha isoform
PPP2R1A	P30153	2AAA_HUMAN	ENSG00000105568		Serine/threonine-protein phosphatase 2A 65 kDa regulatory subunit A alpha isoform (Medium tumor antigen-associated 61 kDa protein) (PP2A subunit A isoform PR65-alpha) (PP2A subunit A isoform R1-alpha)	apoptotic process [GO:0006915]; ceramide metabolic process [GO:0006672]; chromosome segregation [GO:0007059]; ciliary basal body-plasma membrane docking [GO:0097711]; female meiotic nuclear division [GO:0007143]; G2/M transition of mitotic cell cycle [GO:0000086]; inactivation of MAPK activity [GO:0000188]; meiotic sister chromatid cohesion, centromeric [GO:0051754]; meiotic spindle elongation [G…	chromosome, centromeric region [GO:0000775]; cytoplasm [GO:0005737]; cytosol [GO:0005829]; dendrite [GO:0030425]; extracellular exosome [GO:0070062]; glutamatergic synapse [GO:0098978]; lateral plasma membrane [GO:0016328]; membrane [GO:0016020]; microtubule cytoskeleton [GO:0015630]; mitochondrion [GO:0005739]; nucleus [GO:0005634]; protein phosphatase type 2A complex [GO:0000159]; protein serin…	protein antigen binding [GO:1990405]; protein heterodimerization activity [GO:0046982]; protein phosphatase regulator activity [GO:0019888]; protein serine/threonine phosphatase activity [GO:0004722]	chromosome, centromeric region [GO:0000775]; cytoplasm [GO:0005737]; cytosol [GO:0005829]; dendrite [GO:0030425]; extracellular exosome [GO:0070062]; glutamatergic synapse [GO:0098978]; lateral plasma membrane [GO:0016328]; membrane [GO:0016020]; microtubule cytoskeleton [GO:0015630]; mitochondrion [GO:0005739]; nucleus [GO:0005634]; protein phosphatase type 2A complex [GO:0000159]; protein serin…
PPP2R1B	E9PHZ6	E9PHZ6_HUMAN	ENSG00000137713		Serine/threonine-protein phosphatase 2A 65 kDa regulatory subunit A beta isoform
PPP2R1B	E9PNM7	E9PNM7_HUMAN	ENSG00000137713		Serine/threonine-protein phosphatase 2A 65 kDa regulatory subunit A beta isoform (Fragment)
PPP2R1B	E9PPI5	E9PPI5_HUMAN	ENSG00000137713		Serine/threonine-protein phosphatase 2A 65 kDa regulatory subunit A beta isoform
PPP2R1B	H0YDG7	H0YDG7_HUMAN	ENSG00000137713		Serine/threonine-protein phosphatase 2A 65 kDa regulatory subunit A beta isoform (Fragment)
PPP2R1B	P30154	2AAB_HUMAN	ENSG00000137713	ENSG00000137713 -> P30154-1;P30154-2;P30154-3;P30154-4;P30154-5	Serine/threonine-protein phosphatase 2A 65 kDa regulatory subunit A beta isoform (PP2A subunit A isoform PR65-beta) (PP2A subunit A isoform R1-beta)	apoptotic process involved in morphogenesis [GO:0060561]; positive regulation of extrinsic apoptotic signaling pathway in absence of ligand [GO:2001241]; protein dephosphorylation [GO:0006470]	cytoplasm [GO:0005737]; extracellular exosome [GO:0070062]; membrane raft [GO:0045121]; protein phosphatase type 2A complex [GO:0000159]; protein serine/threonine phosphatase complex [GO:0008287]	protein phosphatase regulator activity [GO:0019888]	cytoplasm [GO:0005737]; extracellular exosome [GO:0070062]; membrane raft [GO:0045121]; protein phosphatase type 2A complex [GO:0000159]; protein serine/threonine phosphatase complex [GO:0008287]; protein phosphatase regulator activity [GO:0019888]; apoptotic process involved in morphogenesis [GO:0060561]; positive regulation of extrinsic apoptotic signaling pathway in absence of ligand [GO:20012…
PPP2R2A	A0A590UJJ1	A0A590UJJ1_HUMAN	ENSG00000221914		Serine/threonine-protein phosphatase 2A 55 kDa regulatory subunit B		protein phosphatase type 2A complex [GO:0000159]		protein phosphatase type 2A complex [GO:0000159]
PPP2R2A	A0A590UJY3	A0A590UJY3_HUMAN	ENSG00000221914		Serine/threonine-protein phosphatase 2A 55 kDa regulatory subunit B		protein phosphatase type 2A complex [GO:0000159]		protein phosphatase type 2A complex [GO:0000159]
PPP2R2A	E5RFR9	E5RFR9_HUMAN	ENSG00000221914		Serine/threonine-protein phosphatase 2A 55 kDa regulatory subunit B alpha isoform (Fragment)		protein phosphatase type 2A complex [GO:0000159]	protein phosphatase regulator activity [GO:0019888]	protein phosphatase type 2A complex [GO:0000159]; protein phosphatase regulator activity [GO:0019888]
PPP2R2A	E5RHQ2	E5RHQ2_HUMAN	ENSG00000221914		Serine/threonine-protein phosphatase 2A 55 kDa regulatory subunit B alpha isoform
PPP2R2A	E5RIY1	E5RIY1_HUMAN	ENSG00000221914		Serine/threonine-protein phosphatase 2A 55 kDa regulatory subunit B alpha isoform		protein phosphatase type 2A complex [GO:0000159]	protein phosphatase regulator activity [GO:0019888]	protein phosphatase type 2A complex [GO:0000159]; protein phosphatase regulator activity [GO:0019888]
PPP2R2A	E5RJV1	E5RJV1_HUMAN	ENSG00000221914		Serine/threonine-protein phosphatase 2A 55 kDa regulatory subunit B alpha isoform (Fragment)
PPP2R2A	E5RJV2	E5RJV2_HUMAN	ENSG00000221914		Serine/threonine-protein phosphatase 2A 55 kDa regulatory subunit B alpha isoform
PPP2R2A	P63151	2ABA_HUMAN	ENSG00000221914	ENSG00000221914 -> P63151-1;P63151-2	Serine/threonine-protein phosphatase 2A 55 kDa regulatory subunit B alpha isoform (PP2A subunit B isoform B55-alpha) (PP2A subunit B isoform PR55-alpha) (PP2A subunit B isoform R2-alpha) (PP2A subunit B isoform alpha)	G2/M transition of mitotic cell cycle [GO:0000086]; mitotic nuclear envelope reassembly [GO:0007084]; nuclear-transcribed mRNA catabolic process, nonsense-mediated decay [GO:0000184]; peptidyl-serine dephosphorylation [GO:0070262]; protein dephosphorylation [GO:0006470]; response to morphine [GO:0043278]	cytosol [GO:0005829]; glutamatergic synapse [GO:0098978]; nucleoplasm [GO:0005654]; protein phosphatase type 2A complex [GO:0000159]	protein-containing complex binding [GO:0044877]; protein phosphatase 2A binding [GO:0051721]; protein phosphatase regulator activity [GO:0019888]; tau protein binding [GO:0048156]	cytosol [GO:0005829]; glutamatergic synapse [GO:0098978]; nucleoplasm [GO:0005654]; protein phosphatase type 2A complex [GO:0000159]; protein phosphatase 2A binding [GO:0051721]; protein phosphatase regulator activity [GO:0019888]; protein-containing complex binding [GO:0044877]; tau protein binding [GO:0048156]; G2/M transition of mitotic cell cycle [GO:0000086]; mitotic nuclear envelope reassem…
PPP2R3A	H7C1M1	H7C1M1_HUMAN	ENSG00000073711		Serine/threonine-protein phosphatase 2A regulatory subunit B'' subunit alpha (Fragment)
PPP2R3A	Q06190	P2R3A_HUMAN	ENSG00000073711	ENSG00000073711 -> Q06190-1;Q06190-2;Q06190-3	Serine/threonine-protein phosphatase 2A regulatory subunit B'' subunit alpha (PP2A subunit B isoform PR72/PR130) (PP2A subunit B isoform R3 isoform) (PP2A subunit B isoforms B''-PR72/PR130) (PP2A subunit B isoforms B72/B130) (Serine/threonine-protein phosphatase 2A 72/130 kDa regulatory subunit B)	eye photoreceptor cell differentiation [GO:0001754]; negative regulation of canonical Wnt signaling pathway [GO:0090090]; positive regulation of canonical Wnt signaling pathway [GO:0090263]; positive regulation of protein catabolic process [GO:0045732]; protein dephosphorylation [GO:0006470]; regulation of cell motility involved in somitogenic axis elongation [GO:0090249]; somatic muscle developm…	protein phosphatase type 2A complex [GO:0000159]	calcium ion binding [GO:0005509]; protein binding, bridging [GO:0030674]; protein phosphatase regulator activity [GO:0019888]	protein phosphatase type 2A complex [GO:0000159]; calcium ion binding [GO:0005509]; protein binding, bridging [GO:0030674]; protein phosphatase regulator activity [GO:0019888]; eye photoreceptor cell differentiation [GO:0001754]; negative regulation of canonical Wnt signaling pathway [GO:0090090]; positive regulation of canonical Wnt signaling pathway [GO:0090263]; positive regulation of protein …
PPP2R5E	Q16537	2A5E_HUMAN	ENSG00000154001	ENSG00000154001 -> Q16537-1;Q16537-2;Q16537-3	Serine/threonine-protein phosphatase 2A 56 kDa regulatory subunit epsilon isoform (PP2A B subunit isoform B'-epsilon) (PP2A B subunit isoform B56-epsilon) (PP2A B subunit isoform PR61-epsilon) (PP2A B subunit isoform R5-epsilon)	protein dephosphorylation [GO:0006470]; regulation of protein autophosphorylation [GO:0031952]; signal transduction [GO:0007165]	cytoplasm [GO:0005737]; cytosol [GO:0005829]; nucleus [GO:0005634]; protein phosphatase type 2A complex [GO:0000159]	protein phosphatase activator activity [GO:0072542]; protein phosphatase regulator activity [GO:0019888]	cytoplasm [GO:0005737]; cytosol [GO:0005829]; nucleus [GO:0005634]; protein phosphatase type 2A complex [GO:0000159]; protein phosphatase activator activity [GO:0072542]; protein phosphatase regulator activity [GO:0019888]; protein dephosphorylation [GO:0006470]; regulation of protein autophosphorylation [GO:0031952]; signal transduction [GO:0007165]
PPP2R5A	Q15172	2A5A_HUMAN	ENSG00000066027	ENSG00000066027 -> Q15172-1;Q15172-2	Serine/threonine-protein phosphatase 2A 56 kDa regulatory subunit alpha isoform (PP2A B subunit isoform B'-alpha) (PP2A B subunit isoform B56-alpha) (PP2A B subunit isoform PR61-alpha) (PR61alpha) (PP2A B subunit isoform R5-alpha)	negative regulation of lipid kinase activity [GO:0090219]; negative regulation of protein localization to plasma membrane [GO:1903077]; positive regulation of protein dephosphorylation [GO:0035307]; protein dephosphorylation [GO:0006470]; regulation of protein autophosphorylation [GO:0031952]; signal transduction [GO:0007165]	centrosome [GO:0005813]; chromosome, centromeric region [GO:0000775]; cytoplasm [GO:0005737]; cytosol [GO:0005829]; M band [GO:0031430]; membrane [GO:0016020]; nucleus [GO:0005634]; protein phosphatase type 2A complex [GO:0000159]; Z disc [GO:0030018]	kinase binding [GO:0019900]; phosphoprotein phosphatase activity [GO:0004721]; protein phosphatase activator activity [GO:0072542]; protein phosphatase regulator activity [GO:0019888]	centrosome [GO:0005813]; chromosome, centromeric region [GO:0000775]; cytoplasm [GO:0005737]; cytosol [GO:0005829]; M band [GO:0031430]; membrane [GO:0016020]; nucleus [GO:0005634]; protein phosphatase type 2A complex [GO:0000159]; Z disc [GO:0030018]; kinase binding [GO:0019900]; phosphoprotein phosphatase activity [GO:0004721]; protein phosphatase activator activity [GO:0072542]; protein phosph…
PPP1CA	E9PMD7	E9PMD7_HUMAN	ENSG00000172531		Serine/threonine-protein phosphatase (EC 3.1.3.16) (Fragment)		protein phosphatase type 1 complex [GO:0000164]; PTW/PP1 phosphatase complex [GO:0072357]	metal ion binding [GO:0046872]; protein serine/threonine phosphatase activity [GO:0004722]	protein phosphatase type 1 complex [GO:0000164]; PTW/PP1 phosphatase complex [GO:0072357]; metal ion binding [GO:0046872]; protein serine/threonine phosphatase activity [GO:0004722]
PPP1CA	F5H037	F5H037_HUMAN	ENSG00000172531		Serine/threonine-protein phosphatase PP1-alpha catalytic subunit (Fragment)
PPP1CA	F5H1L6	F5H1L6_HUMAN	ENSG00000172531		Serine/threonine-protein phosphatase PP1-alpha catalytic subunit (Fragment)
PPP1CA	P62136	PP1A_HUMAN	ENSG00000172531	ENSG00000172531 -> P62136-1;P62136-2;P62136-3	Serine/threonine-protein phosphatase PP1-alpha catalytic subunit (PP-1A) (EC 3.1.3.16)	beta-catenin destruction complex disassembly [GO:1904886]; branching morphogenesis of an epithelial tube [GO:0048754]; cell cycle [GO:0007049]; cell division [GO:0051301]; circadian regulation of gene expression [GO:0032922]; dephosphorylation [GO:0016311]; entrainment of circadian clock by photoperiod [GO:0043153]; glycogen metabolic process [GO:0005977]; lung development [GO:0030324]; negative …	adherens junction [GO:0005912]; cytoplasm [GO:0005737]; cytosol [GO:0005829]; dendritic spine [GO:0043197]; extracellular exosome [GO:0070062]; glutamatergic synapse [GO:0098978]; glycogen granule [GO:0042587]; nucleolus [GO:0005730]; nucleoplasm [GO:0005654]; nucleus [GO:0005634]; perikaryon [GO:0043204]; plasma membrane [GO:0005886]; presynapse [GO:0098793]; protein phosphatase type 1 complex […	cadherin binding involved in cell-cell adhesion [GO:0098641]; metal ion binding [GO:0046872]; phosphatase activity [GO:0016791]; phosphoprotein phosphatase activity [GO:0004721]; protein phosphatase 1 binding [GO:0008157]; protein serine/threonine phosphatase activity [GO:0004722]; ribonucleoprotein complex binding [GO:0043021]	adherens junction [GO:0005912]; cytoplasm [GO:0005737]; cytosol [GO:0005829]; dendritic spine [GO:0043197]; extracellular exosome [GO:0070062]; glutamatergic synapse [GO:0098978]; glycogen granule [GO:0042587]; nucleolus [GO:0005730]; nucleoplasm [GO:0005654]; nucleus [GO:0005634]; perikaryon [GO:0043204]; plasma membrane [GO:0005886]; presynapse [GO:0098793]; protein phosphatase type 1 complex […
PPP1CB	C9J9S3	C9J9S3_HUMAN	ENSG00000213639		Serine/threonine-protein phosphatase (EC 3.1.3.16) (Fragment)			metal ion binding [GO:0046872]; phosphoprotein phosphatase activity [GO:0004721]	metal ion binding [GO:0046872]; phosphoprotein phosphatase activity [GO:0004721]
PPP1CB	C9JP48	C9JP48_HUMAN	ENSG00000213639		Serine/threonine-protein phosphatase (EC 3.1.3.16) (Fragment)			metal ion binding [GO:0046872]; phosphoprotein phosphatase activity [GO:0004721]	metal ion binding [GO:0046872]; phosphoprotein phosphatase activity [GO:0004721]
PPP1CB	E7ETD8	E7ETD8_HUMAN	ENSG00000213639		Serine/threonine-protein phosphatase (EC 3.1.3.16) (Fragment)			metal ion binding [GO:0046872]; phosphoprotein phosphatase activity [GO:0004721]	metal ion binding [GO:0046872]; phosphoprotein phosphatase activity [GO:0004721]
PPP1CB	F8WE71	F8WE71_HUMAN	ENSG00000213639		Serine/threonine-protein phosphatase PP1-beta catalytic subunit
PPP1CB	H0Y3Y6	H0Y3Y6_HUMAN	ENSG00000213639		Serine/threonine-protein phosphatase PP1-beta catalytic subunit (Fragment)			hydrolase activity [GO:0016787]	hydrolase activity [GO:0016787]
PPP1CB	P62140	PP1B_HUMAN	ENSG00000213639		Serine/threonine-protein phosphatase PP1-beta catalytic subunit (PP-1B) (PPP1CD) (EC 3.1.3.16) (EC 3.1.3.53)	cell division [GO:0051301]; circadian regulation of gene expression [GO:0032922]; entrainment of circadian clock by photoperiod [GO:0043153]; G2/M transition of mitotic cell cycle [GO:0000086]; glycogen metabolic process [GO:0005977]; protein dephosphorylation [GO:0006470]; regulation of cell adhesion [GO:0030155]; regulation of circadian rhythm [GO:0042752]; regulation of glycogen biosynthetic p…	cytoplasm [GO:0005737]; cytosol [GO:0005829]; extracellular exosome [GO:0070062]; focal adhesion [GO:0005925]; glycogen granule [GO:0042587]; nucleolus [GO:0005730]; nucleoplasm [GO:0005654]; nucleus [GO:0005634]; plasma membrane [GO:0005886]; protein phosphatase type 1 complex [GO:0000164]; PTW/PP1 phosphatase complex [GO:0072357]	metal ion binding [GO:0046872]; myosin-light-chain-phosphatase activity [GO:0050115]; myosin phosphatase activity [GO:0017018]; phosphatase activity [GO:0016791]; protein kinase binding [GO:0019901]; protein serine/threonine phosphatase activity [GO:0004722]	cytoplasm [GO:0005737]; cytosol [GO:0005829]; extracellular exosome [GO:0070062]; focal adhesion [GO:0005925]; glycogen granule [GO:0042587]; nucleolus [GO:0005730]; nucleoplasm [GO:0005654]; nucleus [GO:0005634]; plasma membrane [GO:0005886]; protein phosphatase type 1 complex [GO:0000164]; PTW/PP1 phosphatase complex [GO:0072357]; metal ion binding [GO:0046872]; myosin phosphatase activity [GO:…
PPP1CC	A0A087WYY5	A0A087WYY5_HUMAN	ENSG00000186298		Serine/threonine-protein phosphatase (EC 3.1.3.16)		protein phosphatase type 1 complex [GO:0000164]	metal ion binding [GO:0046872]; protein serine/threonine phosphatase activity [GO:0004722]	protein phosphatase type 1 complex [GO:0000164]; metal ion binding [GO:0046872]; protein serine/threonine phosphatase activity [GO:0004722]
PPP1CC	F8VR82	F8VR82_HUMAN	ENSG00000186298		Serine/threonine-protein phosphatase (EC 3.1.3.16)		protein phosphatase type 1 complex [GO:0000164]	metal ion binding [GO:0046872]; protein serine/threonine phosphatase activity [GO:0004722]	protein phosphatase type 1 complex [GO:0000164]; metal ion binding [GO:0046872]; protein serine/threonine phosphatase activity [GO:0004722]
PPP1CC	F8VYE8	F8VYE8_HUMAN	ENSG00000186298		Serine/threonine-protein phosphatase (EC 3.1.3.16)		protein phosphatase type 1 complex [GO:0000164]	metal ion binding [GO:0046872]; protein serine/threonine phosphatase activity [GO:0004722]	protein phosphatase type 1 complex [GO:0000164]; metal ion binding [GO:0046872]; protein serine/threonine phosphatase activity [GO:0004722]
PPP1CC	F8W0V8	F8W0V8_HUMAN	ENSG00000186298		Serine/threonine-protein phosphatase PP1-gamma catalytic subunit (Fragment)		protein phosphatase type 1 complex [GO:0000164]; PTW/PP1 phosphatase complex [GO:0072357]	protein serine/threonine phosphatase activity [GO:0004722]	protein phosphatase type 1 complex [GO:0000164]; PTW/PP1 phosphatase complex [GO:0072357]; protein serine/threonine phosphatase activity [GO:0004722]
PPP1CC	F8W0W8	F8W0W8_HUMAN	ENSG00000186298		Serine/threonine-protein phosphatase (EC 3.1.3.16)		protein phosphatase type 1 complex [GO:0000164]	metal ion binding [GO:0046872]; protein serine/threonine phosphatase activity [GO:0004722]	protein phosphatase type 1 complex [GO:0000164]; metal ion binding [GO:0046872]; protein serine/threonine phosphatase activity [GO:0004722]
PPP1CC	F8W1A0	F8W1A0_HUMAN	ENSG00000186298		Serine/threonine-protein phosphatase PP1-gamma catalytic subunit (Fragment)		protein phosphatase type 1 complex [GO:0000164]; PTW/PP1 phosphatase complex [GO:0072357]	protein serine/threonine phosphatase activity [GO:0004722]	protein phosphatase type 1 complex [GO:0000164]; PTW/PP1 phosphatase complex [GO:0072357]; protein serine/threonine phosphatase activity [GO:0004722]
PPP1CC	P36873	PP1G_HUMAN	ENSG00000186298	ENSG00000186298 -> P36873-1;P36873-2	Serine/threonine-protein phosphatase PP1-gamma catalytic subunit (PP-1G) (EC 3.1.3.16) (Protein phosphatase 1C catalytic subunit)	cell cycle [GO:0007049]; cell division [GO:0051301]; circadian regulation of gene expression [GO:0032922]; entrainment of circadian clock by photoperiod [GO:0043153]; glycogen metabolic process [GO:0005977]; neuron differentiation [GO:0030182]; positive regulation of glial cell proliferation [GO:0060252]; protein dephosphorylation [GO:0006470]; regulation of circadian rhythm [GO:0042752]; regulat…	cleavage furrow [GO:0032154]; condensed chromosome kinetochore [GO:0000777]; cytoplasm [GO:0005737]; cytosol [GO:0005829]; dendritic spine [GO:0043197]; focal adhesion [GO:0005925]; glutamatergic synapse [GO:0098978]; midbody [GO:0030496]; mitochondrial outer membrane [GO:0005741]; mitochondrion [GO:0005739]; nuclear speck [GO:0016607]; nucleolus [GO:0005730]; nucleus [GO:0005634]; presynapse [GO…	lamin binding [GO:0005521]; metal ion binding [GO:0046872]; phosphatase activity [GO:0016791]; phosphoprotein phosphatase activity [GO:0004721]; protein-containing complex binding [GO:0044877]; protein C-terminus binding [GO:0008022]; protein domain specific binding [GO:0019904]; protein kinase binding [GO:0019901]; protein N-terminus binding [GO:0047485]; protein phosphatase 1 binding [GO:000815…	cleavage furrow [GO:0032154]; condensed chromosome kinetochore [GO:0000777]; cytoplasm [GO:0005737]; cytosol [GO:0005829]; dendritic spine [GO:0043197]; focal adhesion [GO:0005925]; glutamatergic synapse [GO:0098978]; midbody [GO:0030496]; mitochondrial outer membrane [GO:0005741]; mitochondrion [GO:0005739]; nuclear speck [GO:0016607]; nucleolus [GO:0005730]; nucleus [GO:0005634]; presynapse [GO…
PPP1R10	Q96QC0	PP1RA_HUMAN	ENSG00000204569,ENSG00000206489,ENSG00000227804		Serine/threonine-protein phosphatase 1 regulatory subunit 10 (MHC class I region proline-rich protein CAT53) (PP1-binding protein of 114 kDa) (Phosphatase 1 nuclear targeting subunit) (Protein FB19) (p99)	negative regulation of cardiac muscle cell apoptotic process [GO:0010667]; negative regulation of mitotic DNA damage checkpoint [GO:1904290]; positive regulation of telomere maintenance [GO:0032206]; protein import into nucleus [GO:0006606]	chromatin [GO:0000785]; nuclear body [GO:0016604]; nucleoplasm [GO:0005654]; nucleus [GO:0005634]; PTW/PP1 phosphatase complex [GO:0072357]	DNA binding [GO:0003677]; metal ion binding [GO:0046872]; protein phosphatase inhibitor activity [GO:0004864]; RNA binding [GO:0003723]	chromatin [GO:0000785]; nuclear body [GO:0016604]; nucleoplasm [GO:0005654]; nucleus [GO:0005634]; PTW/PP1 phosphatase complex [GO:0072357]; DNA binding [GO:0003677]; metal ion binding [GO:0046872]; protein phosphatase inhibitor activity [GO:0004864]; RNA binding [GO:0003723]; negative regulation of cardiac muscle cell apoptotic process [GO:0010667]; negative regulation of mitotic DNA damage chec…
PPP1R1A	F8VR76	F8VR76_HUMAN	ENSG00000135447		Protein phosphatase 1 regulatory subunit 1A	signal transduction [GO:0007165]		protein phosphatase inhibitor activity [GO:0004864]	protein phosphatase inhibitor activity [GO:0004864]; signal transduction [GO:0007165]
PPP1R1A	H0YIU4	H0YIU4_HUMAN	ENSG00000135447		Protein phosphatase 1 regulatory subunit 1A (Fragment)	signal transduction [GO:0007165]		protein phosphatase inhibitor activity [GO:0004864]	protein phosphatase inhibitor activity [GO:0004864]; signal transduction [GO:0007165]
PPP1R1A	Q13522	PPR1A_HUMAN	ENSG00000135447		Protein phosphatase 1 regulatory subunit 1A (Protein phosphatase inhibitor 1) (I-1) (IPP-1)	glycogen metabolic process [GO:0005977]; intracellular signal transduction [GO:0035556]	cytoplasm [GO:0005737]; extracellular space [GO:0005615]	protein serine/threonine phosphatase inhibitor activity [GO:0004865]	cytoplasm [GO:0005737]; extracellular space [GO:0005615]; protein serine/threonine phosphatase inhibitor activity [GO:0004865]; glycogen metabolic process [GO:0005977]; intracellular signal transduction [GO:0035556]
PPP1R1A	R4GMQ8	R4GMQ8_HUMAN	ENSG00000135447		Protein phosphatase 1 regulatory subunit 1A	signal transduction [GO:0007165]		protein phosphatase inhibitor activity [GO:0004864]	protein phosphatase inhibitor activity [GO:0004864]; signal transduction [GO:0007165]
PPP1R1B	J3KSJ8	J3KSJ8_HUMAN	ENSG00000131771		Protein phosphatase 1 regulatory subunit 1B (Fragment)	signal transduction [GO:0007165]		protein phosphatase inhibitor activity [GO:0004864]	protein phosphatase inhibitor activity [GO:0004864]; signal transduction [GO:0007165]
PPP1R1B	J3KT77	J3KT77_HUMAN	ENSG00000131771		Protein phosphatase 1 regulatory subunit 1B	signal transduction [GO:0007165]		protein phosphatase inhibitor activity [GO:0004864]	protein phosphatase inhibitor activity [GO:0004864]; signal transduction [GO:0007165]
PPP1R1B	Q9UD71	PPR1B_HUMAN	ENSG00000131771	ENSG00000131771 -> Q9UD71-1;Q9UD71-2	Protein phosphatase 1 regulatory subunit 1B (DARPP-32) (Dopamine- and cAMP-regulated neuronal phosphoprotein)	behavioral response to cocaine [GO:0048148]; intracellular signal transduction [GO:0035556]; locomotory behavior [GO:0007626]; memory [GO:0007613]; negative regulation of female receptivity [GO:0007621]; negative regulation of phosphoprotein phosphatase activity [GO:0032515]; response to amphetamine [GO:0001975]; response to morphine [GO:0043278]; response to nicotine [GO:0035094]; signal transdu…	cytoplasm [GO:0005737]; cytosol [GO:0005829]; dendritic spine head [GO:0044327]; dendritic spine neck [GO:0044326]; glutamatergic synapse [GO:0098978]; neuronal cell body [GO:0043025]; nucleus [GO:0005634]	D1 dopamine receptor binding [GO:0031748]; D2 dopamine receptor binding [GO:0031749]; D3 dopamine receptor binding [GO:0031750]; D4 dopamine receptor binding [GO:0031751]; D5 dopamine receptor binding [GO:0031752]; protein kinase inhibitor activity [GO:0004860]; protein phosphatase inhibitor activity [GO:0004864]; protein phosphatase regulator activity [GO:0019888]	cytoplasm [GO:0005737]; cytosol [GO:0005829]; dendritic spine head [GO:0044327]; dendritic spine neck [GO:0044326]; glutamatergic synapse [GO:0098978]; neuronal cell body [GO:0043025]; nucleus [GO:0005634]; D1 dopamine receptor binding [GO:0031748]; D2 dopamine receptor binding [GO:0031749]; D3 dopamine receptor binding [GO:0031750]; D4 dopamine receptor binding [GO:0031751]; D5 dopamine receptor…
PPP1R1C	Q8WVI7	PPR1C_HUMAN	ENSG00000150722	ENSG00000150722 -> Q8WVI7-1;Q8WVI7-2	Protein phosphatase 1 regulatory subunit 1C (Inhibitor-5 of protein phosphatase 1) (IPP5)	cell cycle [GO:0007049]; cell division [GO:0051301]; intracellular signal transduction [GO:0035556]	cytoplasm [GO:0005737]	protein phosphatase inhibitor activity [GO:0004864]	cytoplasm [GO:0005737]; protein phosphatase inhibitor activity [GO:0004864]; cell cycle [GO:0007049]; cell division [GO:0051301]; intracellular signal transduction [GO:0035556]
PPP1R3A	C9JZB3	C9JZB3_HUMAN	ENSG00000154415		Protein phosphatase 1 regulatory subunit 3A (Fragment)
PPP1R3A	Q16821	PPR3A_HUMAN	ENSG00000154415	ENSG00000154415 -> Q16821-1;Q16821-2	Protein phosphatase 1 regulatory subunit 3A (Protein phosphatase 1 glycogen-associated regulatory subunit) (Protein phosphatase type-1 glycogen targeting subunit) (RG1)	glycogen metabolic process [GO:0005977]	integral component of membrane [GO:0016021]		integral component of membrane [GO:0016021]; glycogen metabolic process [GO:0005977]
PPP1R3E	H0YLE3	H0YLE3_HUMAN	ENSG00000235194		Protein phosphatase 1 regulatory subunit 3E (Fragment)
PPP1R3E	H0YM26	H0YM26_HUMAN	ENSG00000235194		Protein phosphatase 1 regulatory subunit 3E (Fragment)
PPP1R3E	H0YMB9	H0YMB9_HUMAN	ENSG00000235194		Protein phosphatase 1 regulatory subunit 3E (Fragment)
PPP1R3E	H0YMS8	H0YMS8_HUMAN	ENSG00000235194		Protein phosphatase 1 regulatory subunit 3E (Fragment)
PPP1R3E	H0YNQ2	H0YNQ2_HUMAN	ENSG00000235194		Protein phosphatase 1 regulatory subunit 3E (Fragment)
PPP1R3E	Q9H7J1	PPR3E_HUMAN	ENSG00000235194		Protein phosphatase 1 regulatory subunit 3E	glycogen metabolic process [GO:0005977]; positive regulation of glycogen biosynthetic process [GO:0045725]	glycogen granule [GO:0042587]	[phosphorylase] phosphatase activity [GO:0050196]	glycogen granule [GO:0042587]; [phosphorylase] phosphatase activity [GO:0050196]; glycogen metabolic process [GO:0005977]; positive regulation of glycogen biosynthetic process [GO:0045725]
PPP1R9A	C9J3G5	C9J3G5_HUMAN	ENSG00000158528		Neurabin-1 (Fragment)
PPP1R9A	C9J730	C9J730_HUMAN	ENSG00000158528		Neurabin-1 (Fragment)
PPP1R9A	Q9ULJ8	NEB1_HUMAN	ENSG00000158528	ENSG00000158528 -> Q9ULJ8-1;Q9ULJ8-3;Q9ULJ8-4;Q9ULJ8-5	Neurabin-1 (Neurabin-I) (Neural tissue-specific F-actin-binding protein I) (Protein phosphatase 1 regulatory subunit 9A)	actin filament organization [GO:0007015]; aging [GO:0007568]; calcium-mediated signaling [GO:0019722]; cellular response to toxic substance [GO:0097237]; excitatory postsynaptic potential [GO:0060079]; negative regulation of long-term synaptic potentiation [GO:1900272]; negative regulation of spontaneous neurotransmitter secretion [GO:1904049]; negative regulation of stress fiber assembly [GO:005…	actin cytoskeleton [GO:0015629]; cell junction [GO:0030054]; cortical actin cytoskeleton [GO:0030864]; cytoplasm [GO:0005737]; cytosol [GO:0005829]; dendrite [GO:0030425]; dendritic spine neck [GO:0044326]; filopodium [GO:0030175]; glutamatergic synapse [GO:0098978]; growth cone lamellipodium [GO:1990761]; neuromuscular junction [GO:0031594]; neuronal cell body [GO:0043025]; postsynaptic actin cy…	actin filament binding [GO:0051015]; GTPase binding [GO:0051020]; identical protein binding [GO:0042802]; ion channel binding [GO:0044325]; protein C-terminus binding [GO:0008022]; protein domain specific binding [GO:0019904]; protein kinase binding [GO:0019901]; protein phosphatase 1 binding [GO:0008157]	actin cytoskeleton [GO:0015629]; cell junction [GO:0030054]; cortical actin cytoskeleton [GO:0030864]; cytoplasm [GO:0005737]; cytosol [GO:0005829]; dendrite [GO:0030425]; dendritic spine neck [GO:0044326]; filopodium [GO:0030175]; glutamatergic synapse [GO:0098978]; growth cone lamellipodium [GO:1990761]; neuromuscular junction [GO:0031594]; neuronal cell body [GO:0043025]; postsynaptic actin cy…
PPP1R16A	A0A087WWZ0	A0A087WWZ0_HUMAN	ENSG00000160972		Protein phosphatase 1 regulatory subunit 16A (Fragment)
PPP1R16A	Q96I34	PP16A_HUMAN	ENSG00000160972		Protein phosphatase 1 regulatory subunit 16A (Myosin phosphatase-targeting subunit 3)		plasma membrane [GO:0005886]	protein phosphatase regulator activity [GO:0019888]	plasma membrane [GO:0005886]; protein phosphatase regulator activity [GO:0019888]
